# Supplementary material for: Reconstruction of ancient homeobox gene linkages inferred from a new high-quality assembly of the Hong Kong oyster (Magallana hongkongensis) genome
Source: BMC Genomics. 2020 Oct 15;21:713. doi: 10.1186/s12864-020-07027-6 (PMC7566022; doi:10.1186/s12864-020-07027-6)
Supplement: Supplementary file 1 — Additional file 1. Sequencing data of oyster M. hongkongensis generated in this study. [file 12864_2020_7027_MOESM1_ESM.xls]

## Sheet: NGS data
Platform	Read length(bp)	Library size	Reads	Bases(bp)	Coverage *
HiseqXten 150PE (Chromium WGS)	150	50 kb	485958024	72893703600	96.1749
* Assembled size: 757,928,205 bp
Platform	Read length(bp)	Library size	Reads	Bases(bp)	Physical coverage
CHiCAGO	150	1-100kb	241000000	72300000000	96.86
Hi-C		100-1000kb	193000000	57900000000	3885.16
