# Supplementary material for: Reconstruction of ancient homeobox gene linkages inferred from a new high-quality assembly of the Hong Kong oyster (Magallana hongkongensis) genome
Source: BMC Genomics. 2020 Oct 15;21:713. doi: 10.1186/s12864-020-07027-6 (PMC7566022; doi:10.1186/s12864-020-07027-6)
Supplement: Supplementary file 2 — Additional file 2. Estimated repeat content present in the genome for the Pacific oyster, Sydney rock oyster, and Hong Kong oyster for both the assembly presented here, and the assembly of Peng et al. [46]. [file 12864_2020_7027_MOESM2_ESM.xlsx]

## Sheet: Final Repeat Content
	Repeat Class	Pacific oyster (Crassostrea gigas)			Sydney rock oyster (Saccostrea glomerata)			Hong Kong oyster (Magallana hongkongensis) Assembly generated in this study			Hong Kong oyster (Magallana hongkongensis) Peng et al (2020) (CNGB Accession: CNP0000529)
		No. elements	Total Length (Mb)	Percentage sequence (%)	No. elements	Total Length (Mb)	Percentage sequence (%)	No. elements	Total Length (Mb)	Percentage sequence (%)	No. elements	Total Length (Mb)	Percentage sequence (%)
	Retroelement	37163	28.5449	5.06	120895	58.86	7.46	52102	40.18	5.3	42786	34.54	5.67
	SINE	1223	0.236226	0.04	3279	1.11	0.14	1264	0.3	0.04	1105	0.24	0.04
	LINE	21075	13.5392	2.4	102086	44	5.58	28141	18.21	2.4	24710	16.76	2.75
	LTR element	14865	14.7694	2.62	15530	13.75	1.74	22697	21.67	2.86	16971	17.54	2.88
	DNA transposon	267568	108.351	19.18	309542	118.32	15.01	376197	151.49	19.99	262645	129.4	21.21
	Rolling-circle	96923	65.0566	11.52	158233	69.4	8.81	138281	95.49	12.6	105724	89.57	14.68
	Unclassified	24313	13.8357	2.45	133418	61.23	8.81	40091	23.05	3.04	22365	14.98	2.46
	Other	4829	1.28833	0.22	10362	3.48	0.44	5561	1.43	0.19	14840	3.35	0.55
	Small RNA	0	0	0	0	0	0	0	0	0	0	0	0
	Satellites	991	0.25237	0.04	686	0.16	0.02	614	0.19	0.03	634	0.15	0.02
	Simple repeats	3795	1.02921	0.18	9666	3.32	0.42	4902	1.24	0.16	14150	3.2	0.53
	Low complexity	43	0.00675	0	10	0	0	45	0	0	56	0	0
	Total repeats	430796	217.077	38.43	732450	311.29	40.53	612232	311.64	41.12	448360	271.84	44.58
	Unclassified:
			164237	20553051		164237	20553051		164237	20553051
	Total interspersed repeats:
	Low complexity:			143334189			143334189			143334189
	Simple repeats:		31659	1555054		31659	1555054		31659	1555054
			162706	6920826		162706	6920826		162706	6920826
				8475880			8475880			8475880			164237
				8.47588			8.47588			8.47588
													31659
													162706

## Sheet: craGig
file name	GCA_000297895.2_ASM29789v2_genomic.fna
sequences	7655
total length	564789775	bp	(548831456	bp	excl	N/X-runs)
GC level	33.42	%
bases masked	217076609	bp	(38.43%)
		number of elements	length occupied	percentage of sequence
SINEs:		1223	236226	0.04
	ALUs	0	0	0
	MIRs	0	0	0
LINEs:		21075	13539249	2.4
	LINE1	0	0	0
	LINE2	0	0	0
	L3/CR1	111	106761	0.02
LTR elements		14865	14769375	2.62
	ERVL	0	0	0
	ERVL-MaLRs	0	0	0
	ERV_classI	0	0	0
	ERV_classII	0	0	0
DNA elements		267568	108351108	19.18
	hAT-Charlie	5137	2536605	0.45
	Tc1-IS630-Pogo	28534	10541985	1.87
Rolling Circle		96923	65056555	11.52
Unclassified		24313	13835725	2.45
Total interspersed repeats		425967	150731723	26.69
Small RNA		0	0	0
Satellites		991	252370	0.04
Simple repeats		3795	1029211	0.18
Low complexity		43	6750	0
RepeatMasker Combined Database: Dfam_3.1, RepBase-20181026
run with rmblastn version 2.2.27+
The query was compared to classified sequences in ".../GCA_000297895.2_ASM29789v2_genomic_combined_library.fasta"

## Sheet: sacGlo
file name	GCA_003671525.1_Sgl1.0_genomic.fna
sequences	10101
total length	788100799	bp	(746566615	bp	excl	N/X-runs)
GC level	33.31	%
bases masked	311301489	bp	(39.50%)
		number of elements	length occupied	percentage of sequence
SINEs:		3279	1110776	0.14
	ALUs	0	0	0
	MIRs	0	0	0
LINEs:		102086	44000876	5.58
	LINE1	0	0	0
	LINE2	0	0	0
	L3/CR1	759	655151	0.08
LTR elements		15530	13745443	1.74
	ERVL	0	0	0
	ERVL-MaLRs	0	0	0
	ERV_classI	0	0	0
	ERV_classII	0	0	0
DNA elements		309542	118320028	15.01
	hAT-Charlie	8203	2849687	0.36
	Tc1-IS630-Pogo	35997	15080186	1.91
Rolling Circle		158233	69404579	8.81
Unclassified		133418	61231012	7.77
Total interspersed repeats		722088	238408135	30.25
Small RNA		0	0	0
Satellites		686	164534	0.02
Simple repeats		9666	3322758	0.42
Low complexity		10	1483	0
RepeatMasker Combined Database: Dfam_3.1, RepBase-20181026
run with rmblastn version 2.2.27+
The query was compared to classified sequences in ".../GCA_003671525.1_Sgl1.0_genomic_combined_library.fasta"

## Sheet: magHon
file name	magallana_hongkongensis_05Oct2019_hic.cleaned.v2.fasta.prep
sequences	11926
total length	757928205	bp	(733613098	bp	excl	N/X-runs)
GC level	33.31	%
bases masked	308411740	bp	(40.69%)
		number of elements	length occupied	percentage of sequence
SINEs:		1264	303230	0.04
	ALUs	0	0	0
	MIRs	221	55147	0.01
LINEs:		28141	18210829	2.4
	LINE1	0	0	0
	LINE2	0	0	0
	L3/CR1	185	175728	0.02
LTR elements		22697	21668005	2.86
	ERVL	0	0	0
	ERVL-MaLRs	0	0	0
	ERV_classI	0	0	0
	ERV_classII	0	0	0
DNA elements		376197	151499824	19.99
	hAT-Charlie	0	0	0
	Tc1-IS630-Pogo	5422	2369412	0.31
Rolling Circle		138281	95489198	12.6
Unclassified		40091	23046247	3.04
Total interspersed repeats		606671	310217333	40.93
Small RNA		0	0	0
Satellites		614	191370	0.03
Simple repeats		4902	1243381	0.16
Low complexity		45	7768	0
RepeatMasker Combined Database: Dfam_3.1, RepBase-20181026
run with rmblastn version 2.2.27+
The query was compared to classified sequences in ".../magHon.hui_combined_library.fasta"

## Sheet: magHon_CNGB
file name	pengMagHon.fa.prep
sequences	660
total length	610039375	bp	(610027275	bp	excl	N/X-runs)
GC level	33.5	%
bases masked	268874976	bp	(44.08%)
		number of elements	length occupied	percentage of sequence
SINEs:		1105	247170	0.04
	ALUs	0	0	0
	MIRs	205	60591	0.01
LINEs:		24710	16757470	2.75
	LINE1	0	0	0
	LINE2	0	0	0
	L3/CR1	134	129984	0.02
LTR elements		16971	17541539	2.88
	ERVL	0	0	0
	ERVL-MaLRs	0	0	0
	ERV_classI	0	0	0
	ERV_classII	0	0	0
DNA elements		262645	129408322	21.21
	hAT-Charlie	0	0	0
	Tc1-IS630-Pogo
Rolling Circle		105724	89577872	14.68
Unclassified		22365	14982711	2.46
Total interspersed repeats		433520	268515084	44.02
Small RNA		0	0	0
Satellites		614	191370	0.03
Simple repeats		4902	1243381	0.16
Low complexity		45	7768	0
RepeatMasker Combined Database: Dfam_3.1, RepBase-20181026
run with rmblastn version 2.2.27+
The query was compared to classified sequences in ".../magHon.hui_combined_library.fasta"
