# Supplementary material for: Reconstruction of ancient homeobox gene linkages inferred from a new high-quality assembly of the Hong Kong oyster (Magallana hongkongensis) genome
Source: BMC Genomics. 2020 Oct 15;21:713. doi: 10.1186/s12864-020-07027-6 (PMC7566022; doi:10.1186/s12864-020-07027-6)
Supplement: Supplementary file 4 — Additional file 4. Homeobox gene sequences and genomic locations in mollusc genomes. [file 12864_2020_7027_MOESM4_ESM.xlsx]

## Sheet: This study
Sequence ID	Classes	Domain Sequences		Genome Location
>Magallana_hongkongensis Lhx3/4	LIM	NKRPRTTITAKQLEALKRAYNESPKPARHVREQLSAETGLDMRVVQVWFQNRRAKEKRLK	-	id=ScQ1DuM_12504&stop=1775779&start=1775600	>lcl|ScQ1DuM_12504:1775600-1775779	1-60
>Magallana_hongkongensis Lmxa	LIM	AKRPRTILTTSQRRKFKQAFEANPKPCRKVREQLAAETGLTIRVVQVWFQNQRAKVCIVM	-	id=ScQ1DuM_12504&stop=6919232&start=6919146&id=ScQ1DuM_12504&stop=6919038&start=6918946	>lcl|ScQ1DuM_12504:6919146-6919232&>lcl|ScQ1DuM_12504:6918946-6919038	1-29&30-60
>Magallana_hongkongensis Lmxb	LIM	PKRPRTILTTSQRRKFKSAFELNPKPCRKVREQLAAETGLSVRVVQVWFQNQRAKVCNAT	-	id=ScQ1DuM_12504&stop=6947310&start=6947224&id=ScQ1DuM_12504&stop=6946972&start=6946880	>lcl|ScQ1DuM_12504:6947224-6947310&>lcl|ScQ1DuM_12504:6946880-6946972	1-29&30-60
>Magallana_hongkongensis Phox	PRD	QRRIRTTFTSAQLKELEKAFAETHYPDIYTREEIAMKTDLTEARVQVWFQNRRAKFRKME	-	id=ScQ1DuM_12504&stop=16089214&start=16089074&id=ScQ1DuM_12504&stop=16088135&start=16088097	>lcl|ScQ1DuM_12504:16089074-16089214&>lcl|ScQ1DuM_12504:16088097-16088135	1-47&48-60
>Magallana_hongkongensis Lhx6/8-a	LIM	AKRVRTTFTEDQLQVLQANFQLDSNPDGQDLERIAQITGLSKRVTQVWFQNSRARQKKQQ	-	id=ScQ1DuM_12504&stop=17983052&start=17982873	>lcl|ScQ1DuM_12504:17982873-17983052	1-60
>Magallana_hongkongensis Prrx	PRD	QRRNRTTFNSNQLAALERVFERTHYPDAFVREELARRVNLSEARVQVWFQNRRAKFRRNE	+	id=ScQ1DuM_12504&start=28265560&stop=28265700&id=ScQ1DuM_12504&start=28265802&stop=28265840	>lcl|ScQ1DuM_12504:28265560-28265700&>lcl|ScQ1DuM_12504:28265802-28265840	1-47&48-60
>Magallana_hongkongensis Xlox	ANTP	NKRTRTAYTRGQLLELEKEFHFNKYISRPRRIELAAMLNLTERHIKIWFQNRRMKWKKDE	-	id=ScQ1DuM_12504&stop=38102314&start=38102135	>lcl|ScQ1DuM_12504:38102135-38102314	1-60
>Magallana_hongkongensis Gsx	ANTP	SKRIRTAFTSTQLLELEREFNSNMYLSRLRRIEIATYLNLSEKQVKIWFQNRRVKFKKEG	-	id=ScQ1DuM_12504&stop=38136982&start=38136803	>lcl|ScQ1DuM_12504:38136803-38136982	1-60
>Magallana_hongkongensis Pknox	TALE	KKSKRGVLPKHATQVMKSWLFQHIVHPYPTEDEKRQIANQTNLTLLQVNNWFINARRRILQPM	+	id=ScQ1DuM_12504&start=42934984&stop=42935058&start=42935321&stop=42935404	>lcl|ScQ1DuM_12504:42934984-42935058&>lcl|ScQ1DuM_12504:42935321-42935404	1-25&26-51
>Magallana_hongkongensis Cdx	ANTP	KDKYRVVYSDHQRLELEKEFHYSRYITIRRKAELAQNLALSERQVKIWFQNRRAKERKQN	+	id=ScQ1DuM_12504&start=45359140&stop=45359319	>lcl|ScQ1DuM_12504:45359140-45359319	1-60
>Magallana_hongkongensis Hbx2	Other	ASGRYSTFSMFALDILKEFYHINGFPTKSERMKICEIIGETEKRVQNWFKGQRKVDRRRD	+	id=ScQ1DuM_12504&start=46774409&stop=46774543&id=ScQ1DuM_12504&start=46775518&stop=46775565	>lcl|ScQ1DuM_12504:46774409-46775565	1-45&46-60
>Magallana_hongkongensis Barh1-a1	ANTP	PRKARTAFTDQQLNNLEKHFARQKYLSVQDRMELAAKLGLSDTQVKTWYQNRRTKWKRQT	+	id=ScQ1DuM_12504&start=49719514&stop=49719672	>lcl|ScQ1DuM_12504:49719514-49719672	1-53
>Magallana_hongkongensis Barh1-a2	ANTP	PRKARTAFTDQQLNNLEKHFARQKYLSVQDRLELATKLGLSDTQVKTWYQNRRTKWKRQT	+	id=ScQ1DuM_12504&start=49727478&stop=49727636	>lcl|ScQ1DuM_12504:49727478-49727636	1-53
>Magallana_hongkongensis Barh1-b1	ANTP	PRKARTAFTDHQLNCLEKSFERQKYLSVQDRMELAAKLNLTDTQVKTWYQNRRTKWKRQT	+	id=ScQ1DuM_12504&start=49756152&stop=49756310	>lcl|ScQ1DuM_12504:49756152-49756310	1-53
>Magallana_hongkongensis Barh1-b2	ANTP	PRKARTAFTDHQLNSLEKSFERQKYLSVQDRMELASKLNLTDTQVKTWYQNRRTKWKRQT	-	id=ScQ1DuM_12504&stop=49782876&start=49782718	>lcl|ScQ1DuM_12504:49782718-49782876	1-53
>Magallana_hongkongensis Lhx2/9	LIM	QKRVRTSFKHHQLRTMKSYFALNHNPDAKDLKQLAQKTGLSKRVLQVWFQNARAKYRRNM	-	id=ScQ1DuM_12504&stop=51176424&start=51176284&id=ScQ1DuM_12504&stop=51175993&start=51175955	>lcl|ScQ1DuM_12504:51176284-51176424&>lcl|ScQ1DuM_12504:51175955-51175993	1-47&48-60
>Magallana_hongkongensis Pbx	TALE	CRRKRRNFSKQATELLNEYFYSHLSNPYPSEEAKEELARKCGITVSQVSNWFGNKRIRYKKNI	+	id=ScQ1DuM_12504&start=51682560&stop=51682703&id=ScQ1DuM_12504&start=51686009&stop=51686053	>lcl|ScQ1DuM_12504:51682560-51682703&>lcl|ScQ1DuM_12504:51686009-51686053	1-48&49-63
>Magallana_hongkongensis TALE-like VI	TALE	SLKNRTLLTKKAVNVMEEWYLSNLDHPYPCRKVVQSLAVFGNIREEQVRKWFANKRTRQGRTN	-	id=ScQ1DuM_12504&stop=56706052&start=56705864	>lcl|ScQ1DuM_12504:56705864-56706052	1-63
>Magallana_hongkongensis Mkx	TALE	KIRQKRQTMQNMTRPLKQWLCKNRDNPYPSKLEKDILARESQMTNTQVSNWFANARRRLKNAV	-	id=ScQ1DuM_12504&stop=60624070&start=60623882	>lcl|ScQ1DuM_12504:60623882-60624070	1-63
>Magallana_hongkongensis Bsx	ANTP	RRKARTVFSDQQLNGLEKRFEAQRYLSTPERVELANQLSLSETQVKTWFQNRRMKHKKLQ	-	id=ScQ1DuM_12504&stop=61178053&start=61177919&id=ScQ1DuM_12504&stop=61176973&start=61176929	>lcl|ScQ1DuM_12504:61177919-61178053&>lcl|ScQ1DuM_12504:61176929-61176973	1-45&46-60
>Magallana_hongkongensis POU4	POU	RKRKRTSIAAPEKRSLEAYFAVQPRPSGEKIAQIAEKLDLKKNVVRVWFCNQRQKQKRMK	-	id=ScQ1DuM_12504&stop=63028483&start=63028304	>lcl|ScQ1DuM_12504:63028304-63028483	1-60
>Magallana_hongkongensis Barx-a	ANTP	CRRSRTVFTELQLIGLEKRFESQKYLSTPDRIDLAESLGLSQVQVKTWYQNRRMKWKKSV	-	id=ScQ1DuM_12504&stop=63366786&start=63366607	>lcl|ScQ1DuM_12504:63366607-63366786	1-60
>Magallana_hongkongensis Barx-b	ANTP	CRRSRTVFTELQLIGLEKRFESQKYLSTPDRIDLAESLGLSQVQVKTWYQNRRMKWKKSV	-	id=ScQ1DuM_12504&stop=63504693&start=63504514	>lcl|ScQ1DuM_12504:63504514-63504693	1-60
>Magallana_hongkongensis POU2	POU	RRKKRTSIETNIRVALEKSFQQNPKPSSEEITSVADQLNMEKEVVRVWFCNRRQKQKRIN	+	id=ScQ1DuM_12504&start=70924729&stop=70924908	>lcl|ScQ1DuM_12504:70924729-70924908	1-60
	\
>Magallana_hongkongensis TALE-like VI_A1	TALE	NLRSRPSLSQKAVQLMEEWYYSHRDHPYPPSHVIQDLARRGGVKEEQVKKWFSNKRNRSRRSS	-	id=ScQ1DuM_12767&stop=957416&start=957228	>lcl|ScQ1DuM_12767:957228-957416	1-63
>Magallana_hongkongensis Onecut	CUT	PKKPRLVFTDIQRRTLHAIFKETKRPSKEMQATIAQQLGLEVTTVANFFMNARRRSLDKW	-	id=ScQ1DuM_12767&stop=7151796&start=7151617	>lcl|ScQ1DuM_12767:7151617-7151796
>Magallana_hongkongensis Isx-PRD1	PRD	KRRFRTTFTADQLRCLENVFRLTHYPDVNSREELSQKTGLPEARVQVWFQNRRAKWRKYE	+	id=ScQ1DuM_12767&start=9104355&stop=9104495&id=ScQ1DuM_12767&start=9104753&stop=9104791	>lcl|ScQ1DuM_12767:9104355-9104495&>lcl|ScQ1DuM_12767:9104753-9104791	1-47&48-60
>Magallana_hongkongensis Dbx	ANTP	GMLRRAVFSDMQRKGLEKMFQKQKYISKPDRKKLAAKLGLKDSQVKIWFQNRRMKWRNSK	+	id=ScQ1DuM_12767&start=13458088&stop=13458222&&id=ScQ1DuM_12767&start=13459779&stop=13459823	>lcl|ScQ1DuM_12767:13458088-13458222&>lcl|ScQ1DuM_12767:13459779-13459823	1-45&46-60
>Magallana_hongkongensis Alx-A	PRD	KRRNRTTFTSFQLEEMERVFQKTHYPDVYAREQLALRCNLTEARVQVWFQNRRAKWRKRE	+	id=ScQ1DuM_12767&start=15607148&stop=15607288&id=ScQ1DuM_12767&start=15615928&stop=15615966	>lcl|ScQ1DuM_12767:15607148-15607288&>lcl|ScQ1DuM_12767:15615928-15615966	1-47&48-60
>Magallana_hongkongensis Evxa	ANTP	VRRYRTAFTREQIGRLEKEFYKENYVSRPRRCELAKLLNLPENTIKVWFQNRRMKDKRQR	+	id=ScQ1DuM_12767&start=16013420&stop=16013557&start=16013732&stop=16013770	>lcl|ScQ1DuM_12767:16013420-16013557&>lcl|ScQ1DuM_12767:16013732-16013770	1-47&48-60
>Magallana_hongkongensis Evxb	ANTP	IRRYRTAFTKEQLNRLEKEFLKENYVSRPKRCELAAQLNLSESTIKVWFQNRRMKDKRQR	-	id=ScQ1DuM_12767&stop=16081744&start=16081604&id=ScQ1DuM_12767&stop=16081500&start=16081462	>lcl|ScQ1DuM_12767:16081604-16081744&>lcl|ScQ1DuM_12767:16081462-16081500	1-47&48-60
>Magallana_hongkongensis En-a	ANTP	DKRPRTAFSSEQLQRLKVEFDKCQYLTEQRRLELAKTLNLSEGQIKIWFQNKRAKVKKSS	-	id=ScQ1DuM_12767&stop=21656222&start=21656043	>lcl|ScQ1DuM_12767:21656043-21656222
>Magallana_hongkongensis En-b	ANTP	EKRPRTAFTTDQLQRLKSEFEENRYLTEKRRLELSEELKLSESQIKIWFQNKRAKIKKST	+	id=ScQ1DuM_12767&start=21669992&stop=21670171	>lcl|ScQ1DuM_12767:21669992-21670171
>Magallana_hongkongensis Gbx	ANTP	TRRRRTAFTSEQLLELEKEFHSKKYLSLTERSHIAHNLKLSEVQVKIWFQNRRAKWKRVK	+	id=ScQ1DuM_12767&start=21794157&stop=21794336	>lcl|ScQ1DuM_12767:21794157-21794336
>Magallana_hongkongensis Pax4/6	PRD	LQRNRTSFTAAQIEALEKEFERTHYPDVFARERLSQKIDLPEARIQVWFSNRRAKWRREE	-	id=ScQ1DuM_12767&stop=24976900&start=24976847&id=ScQ1DuM_12767&stop=24976716&start=24976630&id=ScQ1DuM_12767&stop=24976505&start=24976467	>lcl|ScQ1DuM_12767:24976847-24976900&>lcl|ScQ1DuM_12767:24976630-24976716 &>lcl|ScQ1DuM_12767:24976467-24976505	1-18&19-47&48-60
>Magallana_hongkongensis Dlx	ANTP	MRKPRTIYSSLQLQQLNRRFQRTQYLALPERAELAASLGLTQTQVKIWFQNRRSKAKKMI	-	id=ScQ1DuM_12767&stop=29459309&start=29459175&id=ScQ1DuM_12767&stop=29450309&start=29450265	>lcl|ScQ1DuM_12767:29459175-29459309&>lcl|ScQ1DuM_12767:29450265-29450309	1-45&46-60
>Magallana_hongkongensis Zeb	ZF	KFRMRTHISEEQLAVLKSHYKENPRPRKFELIRIGKEIGKEKRVVQVWFQNMRARDRRQG	-	id=ScQ1DuM_12767&stop=29825349&start=29825170	>lcl|ScQ1DuM_12767:29825170-29825349
>Magallana_hongkongensis Ro	ANTP	PRRQRTTFSSDQTVKLEIEYSRTEYITRSRRYELAEMLCLTENQIKIWFQNRRAKEKRIE	-	id=ScQ1DuM_12767&stop=32381317&start=32381138	>lcl|ScQ1DuM_12767:32381138-32381317
>Magallana_hongkongensis Mnx	ANTP	TRRPRTAFTSQQLLELERQFKMNKYLSRPKRFEVATSLMLTETQVKIWFQNRRMKWKRSK	+	id=ScQ1DuM_12767&start=39537337&stop=39537471&id=ScQ1DuM_12767&start=39539205&stop=39539249	>lcl|ScQ1DuM_12767:39537337-39537471&>lcl|ScQ1DuM_12767:39539205-39539249	1-45&46-60
>Magallana_hongkongensis Alx-like?/PRD-like 6	PRD	SKRNRTTFSTKQLQELEKVFRKTHYPDVFLREKLASKIKLPESRIQVWFQNRRAKWRKRE	-	id=ScQ1DuM_12767&stop=46507799&start=46507659&id=ScQ1DuM_12767&stop=46506774&start=46506736	>lcl|ScQ1DuM_12767:46507659-46507799&>lcl|ScQ1DuM_12767:46506736-46506774	1-47&48-60
>Magallana_hongkongensis TALE-like I	TALE	ESKKHPSLPKEAVAIMLEWLRQHKDNPYPNDDEKAMLIKQTGLTINQINYWFTNARRRILPKW	+	id=ScQ1DuM_12767&start=49784692&stop=49784736&id=ScQ1DuM_12767&start=49785248&stop=49785394	>lcl|ScQ1DuM_12767:49784692-49784736&>lcl|ScQ1DuM_12767:49785248-49785394	1-11&12-60
>Magallana_hongkongensis Meox	ANTP	PRKERTAFTKHQIRELEKEFAVHNYLTRLRRYEIAVALDLTERQVKVWFQNRRMKWKRVK	+	id=ScQ1DuM_12767&start=50257663&stop=50257797&id=ScQ1DuM_12767&start=50258906&stop=50258950	>lcl|ScQ1DuM_12767:50257663-50257797&>lcl|ScQ1DuM_12767:50258906-50258950	1-45&46-60
>Magallana_hongkongensis TALE-like VII-like	TALE	PIKPRPLLSKRAVQLMEKWYDNHLEHPYPNTDTIEQLATTGNITSEQVKKWFANKRNRSNNTR	-	id=ScQ1DuM_12767&stop=54875625&start=54875437	>lcl|ScQ1DuM_12767:54875437-54875625
>Magallana_hongkongensis TALE-like V	TALE	EARKTRLLPKRSVKILDGWFTDNISNPYPSRDQTIRLALDCGLTVEQVRKWFANKRNRSRNNR	-	id=ScQ1DuM_12767&stop=54881805&start=54881617	>lcl|ScQ1DuM_12767:54881617-54881805
>Magallana_hongkongensis Post1/Hox9-13(15)	ANTP	LRKRRRPYSKFQIAELEREYNNSTYISKSRRWELSQLINLSERQIKIWFQNRRIKAKKVS	-	id=ScQ1DuM_12767&stop=58809407&start=58809228	>lcl|ScQ1DuM_12767:58809228-58809407
>Magallana_hongkongensis Post2/Hox9-13(15)	ANTP	GRKKRKPYTRYQTMVLENEFLNSSYITRQKRWEISCKLQLSERQVKVWFQNRRMKRKKLN	+	id=ScQ1DuM_12767&start=58955983&stop=58956162	>lcl|ScQ1DuM_12767:58955983-58956162
>Magallana_hongkongensis Lox2/Hox6-8	ANTP	RRRGRQTYTRFQTLELEKEFKFNRYLTRRRRIELSHMLCLTERQIKIWFQNRRMKEKKEL	+	id=ScQ1DuM_12767&start=59123854&stop=59124033	>lcl|ScQ1DuM_12767:59123854-59124033
>Magallana_hongkongensis Lox4/Hox6-8	ANTP	RRRGRQTYSRYQTLELEKEFQFNHYLTRKRRIEVAHSLCLTERQIKIWFQNRRMKLKKER	+	id=ScQ1DuM_12767&start=59192136&stop=59192315	>lcl|ScQ1DuM_12767:59192136-59192315
>Magallana_hongkongensis Lox5/Hox6-8	ANTP	QKRTRQTYTRYQTLELEKEFHFNRYLTRRRRIEIAHLLGLTERQIKIWFQNRRMKWKKDN	+	id=ScQ1DuM_12767&start=59263158&stop=59263337	>lcl|ScQ1DuM_12767:59263158-59263337
>Magallana_hongkongensis Hox5	ANTP	SKRSRTSYTRHQTLELEKEFHYNKYLTRRRRIEIAHALNLTERQIKIWFQNRRMKWKKEH	+	id=ScQ1DuM_12767&start=59457744&stop=59457923	>lcl|ScQ1DuM_12767:59457744-59457923
>Magallana_hongkongensis Hox4	ANTP	SKRNRTAYTRHQILELEKEFHFNRYLTRRRRIEIAHTLCLSERQIKIWFQNRRMKWKKEH	+	id=ScQ1DuM_12767&start=59496349&stop=59496528	>lcl|ScQ1DuM_12767:59496349-59496528
>Magallana_hongkongensis Hox3	ANTP	TKRARTAYTSAQLVELEKEFHFNRYLCRPRRIEMAALLSLTERQIKIWFQNRRMKFKKEQ	+	id=ScQ1DuM_12767&start=59555520&stop=59555699	>lcl|ScQ1DuM_12767:59555520-59555699
>Magallana_hongkongensis Hox2	ANTP	TRRLRTAYTNTQLLELEKEFHFNKYLCRPRRIEIAASLDLTERQVKVWFQNRRMKYKRQT	+	id=ScQ1DuM_12767&start=59598626&stop=59598760&id=ScQ1DuM_12767&start=59599671&stop=59599715	>lcl|ScQ1DuM_12767:59598626-59598760&>lcl|ScQ1DuM_12767:59599671-59599715	1-45&46-60
>Magallana_hongkongensis Hox1	ANTP	PNMGRTNFTNKQLTELEKEFHFNKYLTRARRIEIAAALGLNETQVKIWFQNRRMKQKKRL	+	id=ScQ1DuM_12767&start=59638557&stop=59638736	>lcl|ScQ1DuM_12767:59638557-59638736
	\
>Magallana_hongkongensis Hopx	PRD	PSTRLPKIKEDQERVLQSNFSSNRNPTDLDLTLIAAEAGLSEEDVKLWYQHRLACWRQQQ	-	id=ScQ1DuM_11030&stop=3302359&start=3302219&id=ScQ1DuM_11030&stop=3299745&start=3299701	>lcl|ScQ1DuM_11030:3299701-3302359
>Magallana_hongkongensis Msx	ANTP	NRKPRTPFTTSQLLALERKFRQKQYLSIAERAEFSASLNLTETQVKIWFQNRRAKAKRLH	+	id=ScQ1DuM_11030&start=4505028&stop=4505207	>lcl|ScQ1DuM_11030:4505028-4505207
>Magallana_hongkongensis Lbx	ANTP	RRKSRTAFTNQQIYELEKRFLYQKYLTPADRDEIAQNLGLSNAQVITWFQNRRAKLKRDL	+	id=ScQ1DuM_11030&start=4818522&stop=4818701	>lcl|ScQ1DuM_11030:4818522-4818701
>Magallana_hongkongensis Hhex	ANTP	RKGGQVRFSNDQTVELEKKFESHKYLSPPERKRLAKTLQLTERQVKTWFQNRRAKWRRLK	-	id=ScQ1DuM_11030&stop=5482464&start=5482330&id=ScQ1DuM_11030&stop=5480844&start=5480800	>lcl|ScQ1DuM_11030:5482330-5482464&>lcl|ScQ1DuM_11030:5480800-5480844	1-45&46-60
>Magallana_hongkongensis Repo? /PRD-like	PRD	KCIYRTTFSPFQLKEMEKAFRKAPYPDVMTREELARRLALNESRVQVWFQNRRAKWRKGY	-	id=ScQ1DuM_11030&stop=5548799&start=5548659&id=ScQ1DuM_11030&stop=5548564&start=5548526	>lcl|ScQ1DuM_11030:5548659-5548799&>lcl|ScQ1DuM_11030:5548526-5548564
>Magallana_hongkongensis Nk3	ANTP	KKRSRAAFSHAQVFELERRFQHQRYLSGPERADLANALKLTETQIKIWFQNRRYKTKRRQ	-	id=ScQ1DuM_11030&stop=12098471&start=12098292	>lcl|ScQ1DuM_11030:12098292-12098471
>Magallana_hongkongensis Nk5/Hmx-a	ANTP	KKKTRTVFSRSQVFQLESTFDMKRYLSSSERAGLAASLQLTETQVKIWFQNRRNKWKRQL	-	id=ScQ1DuM_11030&stop=16515094&start=16514915	>lcl|ScQ1DuM_11030:16514915-16515094
>Magallana_hongkongensis Vax	ANTP	PKRARTTFSPEQLYQLEKEFQRNQYLVGKERTELAKQLKLSETQVKVWFQNRRTKYKRDR	-	id=ScQ1DuM_11030&stop=16954249&start=16954118&id=ScQ1DuM_11030&stop=16953917&start=16953870	>lcl|ScQ1DuM_11030:16954118-16954249&>lcl|ScQ1DuM_11030:16953870-16953917	1-44&45-60
>Magallana_hongkongensis Nk4	ANTP	RRKPRVLFSQAQVFELERRFKQQRYLSAPEREQLANLLKLTSTQVKIWFQNRRYKCKRQR	-	id=ScQ1DuM_11030&stop=18151359&start=18151180	>lcl|ScQ1DuM_11030:18151180-18151359
>Magallana_hongkongensis Noto	ANTP	GKRVRTIFTPEQLERLEAEFEKQQYMVGTERYYLACSLNLTEAQVKVWFQNRRIKWRKQT	-	id=ScQ1DuM_11030&stop=18630510&start=18630421&id=ScQ1DuM_11030&stop=18630281&start=18630192	>lcl|ScQ1DuM_11030:18630421-18630510&>lcl|ScQ1DuM_11030:18630192-18630281	1-30&31-60
>Magallana_hongkongensis Nk5/Hmx-b	ANTP	RKKTRTVFSRHQIFYLESAFDAKRYLSSTERSEIASTLNLTETQVKVWFQNRRNKWKSQL	+	id=ScQ1DuM_11030&start=21592587&stop=21592766	>lcl|ScQ1DuM_11030:21592587-21592766
>Magallana_hongkongensis Nk1	ANTP	PRRARTAFTYEQLVALENKFKTTRYLSVCERLNLALSLNLTETQVKIWFQNRRTKWKKQN	-	id=ScQ1DuM_11030&stop=22330055&start=22329876	>lcl|ScQ1DuM_11030:22329876-22330055
>Magallana_hongkongensis Shox	PRD	QRRSRTNFTLEQLNELERLFDETHYPDAFMREELSQRLGLSEARVQVWFQNRRAKCRKQE	-	id=ScQ1DuM_11030&stop=28658122&start=28657982&id=ScQ1DuM_11030&stop=28654846&start=28654808	>lcl|ScQ1DuM_11030:28657982-28658122&>lcl|ScQ1DuM_11030:28654808-28654846	1-47&48-60
>Magallana_hongkongensis Vent1-like	ANTP	RKKARTAFSTEQIHDLEKRYQAQKYLPANERQALAEKLGLSDQQVKTWFQNRRMKEKRQK	+	id=ScQ1DuM_11030&start=28996315&stop=28996449&id=ScQ1DuM_11030&start=28996662&stop=28996706	>lcl|ScQ1DuM_11030:28996315-28996449&>lcl|ScQ1DuM_11030:28996662-28996706	1-45&46-60
>Magallana_hongkongensis Arx	PRD	QRRYRTTFTSFQLEELERAFQKTHYPDVFMREELAMRIDLTEARVQVWFQNRRAKWRKKE	-	id=ScQ1DuM_11030&stop=29080123&start=29080031&stop=29079905&start=29079849&stop=29078755&start=29078708	>lcl|ScQ1DuM_11030:29080031-29080123&>lcl|ScQ1DuM_11030:29079849-29079905&>lcl|ScQ1DuM_11030:29078708-29078755	1-31&32-47&48-60
>Magallana_hongkongensis Nk7	ANTP	KKKARTTFTGRQIFELEKQFEQKKYLSSAERAEMATLLNVTETQVKIWFQNRRTKWKKQE	+	id=ScQ1DuM_11030&start=31126110&stop=31126244&id=ScQ1DuM_11030&start=31127226&stop=31127270	>lcl|ScQ1DuM_11030:31126110-31126244&>lcl|ScQ1DuM_11030:31127226-31127270	1-45&46-60
>Magallana_hongkongensis Nk6	ANTP	KKHTRPTFSGQQIFALEKTFEQTKYLAGPERARLAYALGMSESQVKVWFQNRRTKWRKKH	+	id=ScQ1DuM_11030&start=37114926&stop=37115066&id=ScQ1DuM_11030&start=37121518&stop=37121556	>lcl|ScQ1DuM_11030:37114926-37115066&>lcl|ScQ1DuM_11030:37121518-37121556	1-47&48-60
>Magallana_hongkongensis Emxc	ANTP	PKRIRTAFSPSQLLKLEKAFERNHYVVGQERKDLATNLNLSETQVKVWFQNRRTKYKRVK	+	id=ScQ1DuM_11030&start=37561098&stop=37561232&id=ScQ1DuM_11030&start=37564827&stop=37564871	>lcl|ScQ1DuM_11030:37561098-37561232&>lcl|ScQ1DuM_11030:37564827-37564871	1-45&46-60
>Magallana_hongkongensis Emxb	ANTP	PKRIRTAFSPSQLLQLEKAFEKSHYVVGQERKDLASELQLTETQVKVWFQNRRTKHKRIK	+	id=ScQ1DuM_11030&start=37597628&stop=37597762&id=ScQ1DuM_11030&start=37599431&stop=37599475	>lcl|ScQ1DuM_11030:37597628-37597762&>lcl|ScQ1DuM_11030:37599431-37599475	1-45&46-60
>Magallana_hongkongensis Emxa	ANTP	SKRIRTAFSPTQLLQLEHAFEKNHYVVGQERKELALKLGLSETQVKVWFQNRRTKYKRVK	-	id=ScQ1DuM_11030&stop=37634984&start=37634847&&id=ScQ1DuM_11030&stop=37632848&start=37632807	>lcl|ScQ1DuM_11030:37634847-37634984&&>lcl|ScQ1DuM_11030:37632807-37632848	1-46&47-60
>Magallana_hongkongensis Hbx1	other	XXXXXERFPPYKVLQLESSFHKSPYPSHTEIQTLSETLNEKTQRIKTWFRNRRTKAKRIL	+	id=ScQ1DuM_11030&start=56532858&stop=56532980&start=56533226&stop=56533267	>lcl|ScQ1DuM_11030:56532858-56533267
>Magallana_hongkongensis Tlx-a	ANTP	RKKPRTSFSRMTIIELEKRFDRQKYLASSERTSLAKSLKISDSQVKTWFQNRRTKWRRQA	+	id=ScQ1DuM_11030&start=58810682&stop=58810852	>lcl|ScQ1DuM_11030:58810682-58810852	1-57
>Magallana_hongkongensis Tlx-b	ANTP	RKKPRTSFSRLQIMELEKRFHRQKYLASAERSTLAKALKMTDAQVKTWFQNRRTKWRRQT	+	id=ScQ1DuM_11030&start=58823615&stop=58823794	>lcl|ScQ1DuM_11030:58823615-58823794	1-57
	\
>Magallana_hongkongensis Isl	LIM	PTRVRTVLNEKQLHTLRTCYNANPRPDALMKEQLVEMTGLSPRVIRVWFQNKRCKDKKRS	-	id=ScQ1DuM_6034&stop=1456822&start=1456643	>lcl|ScQ1DuM_6034:1456643-1456822
>Magallana_hongkongensis Gsc-A	PRD	KRRHRTIFTEEQLEELENTFQKTHYPDVMLREELAMKVDLKEERVEVWFKNRRAKWRKQK	+	id=ScQ1DuM_6034&start=8349902&stop=8350042&id=ScQ1DuM_6034&start=8351394&stop=8351432	>lcl|ScQ1DuM_6034:8349902-8350042&>lcl|ScQ1DuM_6034:8351394-8351432	1-47&48-60
>Magallana_hongkongensis Gsc-B	PRD	KRRHRTIFTEEQLEELEKTFNKTHYPDVLLREELAMKIDLKEERVEVWFKNRRAKWRKVK	+	id=ScQ1DuM_6034&start=16254963&stop=16255103&&id=ScQ1DuM_6034&start=16256809&stop=16256847	>lcl|ScQ1DuM_6034:16254963-16255103&>lcl|ScQ1DuM_6034:16256809-16256847	1-47&48-60
>Magallana_hongkongensis Lopx	other	PPRERLSYTRYQLELLNGIYNHVRYPNSTQKQLIAKRVGITREQVKIWFQNRRRKDVVSK	-	id=ScQ1DuM_6034&stop=17821074&start=17820934&id=ScQ1DuM_6034&stop=17820740&start=17820699	>lcl|ScQ1DuM_6034:17820934-17821074&>lcl|ScQ1DuM_6034:17820699-17820740	1-46&46-60
>Magallana_hongkongensis Nk2.1	ANTP	RRKRRVLFSQAQVYELERRFKQQKYLSAPEREHLASMINLTPTQVKIWFQNHRYKCKRQL	+	id=ScQ1DuM_6034&start=18125897&stop=18126076	>lcl|ScQ1DuM_6034:18125897-18126076
>Magallana_hongkongensis Six3/6	SINE	GEQKTHCFKERTRNLLREWYLQDPYPNPTKKRELASATGLTPTQVGNWFKNRRQRDRAAA	+	id=ScQ1DuM_6034&start=23335166&stop=23335345	>lcl|ScQ1DuM_6034:23335166-23335345
>Magallana_hongkongensis TALE-like III	TALE	RQRHNQPLNLKAVRIMTEWYDRHEENPYPSKSEKEIMAKEGGISITQVKSWFANKRNRSNNTK	+	id=ScQ1DuM_6034&start=31499215&stop=31499403	>lcl|ScQ1DuM_6034:31499215-31499403
>Magallana_hongkongensis Msxlx	ANTP	GRNPRVPFTQHQVAVLEHKFRRTHYLSSMDVAELSTALSLTENRVKIWFQNRRARERRDR	-	id=ScQ1DuM_6034&stop=34957985&start=34957851&id=ScQ1DuM_6034&stop=34935627&start=34935583	>lcl|ScQ1DuM_6034:34957851-34957985&>lcl|ScQ1DuM_6034:34935583-34935627	1-45&46-60
>Magallana_hongkongensis Prop	PRD	RRRHRTTFTQEQLQELENAFAKSHYPDIYCREELARITKLNEARIQVWFQNRRAKYRKQE	-	id=ScQ1DuM_6034&stop=40729523&start=40729383&id=ScQ1DuM_6034&stop=40724366&start=40724328	>lcl|ScQ1DuM_6034:40729383-40729523&>lcl|ScQ1DuM_6034:40724328-40724366	1-47&48-60
>Magallana_hongkongensis Six4/5	SINE	GEETIYCFKEKSRQSLKECYKNNRYPTPDEKRNLAKKTGLTLTQVSNWFKNRRQRDRTPH	-	id=ScQ1DuM_6034&stop=45157772&start=45157593	>lcl|ScQ1DuM_6034:45157593-45157772
>Magallana_hongkongensis Otp	PRD	QKRHRTRFTPAQLNELERSFAKTHYPDIFMREELALRIGLTESRVQVWFQNRRAKWKKRK	+	id=ScQ1DuM_6034&start=45340816&stop=45340956&&id=ScQ1DuM_6034&start=45345026&stop=45345064	>lcl|ScQ1DuM_6034:45340816-45340956&>lcl|ScQ1DuM_6034:45345026-45345064	1-47&48-60
>Magallana_hongkongensis Nk2.2	ANTP	KRKRRVLFSKAQTYELERRFRQQRYLSAPEREHLASIIRLTPVQVKIWFQNHRYKLKRAR	-	id=ScQ1DuM_6034&stop=48755171&start=48754992	>lcl|ScQ1DuM_6034:48754992-48755171
>Magallana_hongkongensis Vsx-A	PRD	FSIYRTIFTSYQVEELEKTFKEAHYPDLYAREVLALKIDLPEDRIQVWFQNRRAKWRKTE	-	id=ScQ1DuM_6034&stop=52313458&start=52313318&id=ScQ1DuM_6034&stop=52311860&start=52311822	>lcl|ScQ1DuM_6034:52313318-52313458&>lcl|ScQ1DuM_6034:52311822-52311860	1-47&48-60
>Magallana_hongkongensis Vsx-B	PRD	FYSCRTIFTSYQLEELEKAFKDAHYPDVYAREVLALKTSLPEDRIQVWFQNRRAKWRKTE	-	id=ScQ1DuM_6034&stop=52332518&start=52332378&id=ScQ1DuM_6034&stop=52329865&start=52329827	>lcl|ScQ1DuM_6034:52332378-52332518&>lcl|ScQ1DuM_6034:52329827-52329865	1-47&48-60
>Magallana_hongkongensis Prox	PROS	SMQMTSTLTPMHLRKAKLMFFYVRYPSSAILKVYFPDVKFNKNNTAQLVKWFSNFREFYYIQMEKYARQAIAEGCKSIDDLVV	+	id=ScQ1DuM_6034&start=52505658&stop=52505822&&id=ScQ1DuM_6034&start=52511370&stop=52511450	>lcl|ScQ1DuM_6034:52505658-52505822&>lcl|ScQ1DuM_6034:52511370-52511450	5-56&57-83
>Magallana_hongkongensis Six1/2	SINE	GEETSYCFKEKSRTILREWYQHNPYPSPREKRELAEATGLTTTQVSNWFKNRRQRDRAAE	+	id=ScQ1DuM_6034&start=55855753&stop=55855932	>lcl|ScQ1DuM_6034:55855753-55855932
>Magallana_hongkongensis Hbn	PRD	IRRSRTTFTTYQLHQLERAFEKTQYPDVFTREELAMRLDLSEARVQVWFQNRRAKWRKRE	-	id=ScQ1DuM_6034&stop=57340271&start=57340131&id=ScQ1DuM_6034&stop=57337564&start=57337526	>lcl|ScQ1DuM_6034:57340131-57340271&>lcl|ScQ1DuM_6034:57337526-57337564	1-47&48-60
>Magallana_hongkongensis Rax	PRD	TRRNRTTFTTYQLHELERAFEKSHYPDVYSREELAMKIDLPEVRVQVWFQNRRAKWRRQD	+	id=ScQ1DuM_6034&start=59180038&stop=59180178&id=ScQ1DuM_6034&start=59182870&stop=59182908	>lcl|ScQ1DuM_6034:59180038-59180178&>lcl|ScQ1DuM_6034:59182870-59182908	1-47&48-60
>Magallana_hongkongensis Otx	PRD	QRRERTTFTRAQLDILESLFQKTRYPDIFMREEVALKINLPESRVQVWFKNRRAKCRQQQ	+	id=ScQ1DuM_6034&start=59615936&stop=59616076&id=ScQ1DuM_6034&start=59617341&stop=59617379	>lcl|ScQ1DuM_6034:59615936-59616076&>lcl|ScQ1DuM_6034:59617341-59617379
>Magallana_hongkongensis Meis	TALE	RQKKRGIFPKVATNIMRAWLFQHLTHPYPSEEQKKQLAQDTGLTILQVNNWFINARRRIVQPM	+	id=ScQ1DuM_6034&start=59945052&stop=59945126&id=ScQ1DuM_6034&start=59949178&stop=59949255	>lcl|ScQ1DuM_6034:59945052-59945126&>lcl|ScQ1DuM_6034:59949178-59949255	1-25&26-51
>Magallana_hongkongensis Hlx	ANTP	RSWSRAVFSNLQRKGLEKRFEVQKYVTKPDRRQLAAMLGLTDAQVKVWFQNRRMKWRHAQ	+	id=ScQ1DuM_6034&start=64864925&stop=64865059&id=ScQ1DuM_6034&start=64866409&stop=64866453	>lcl|ScQ1DuM_6034:64864925-64865059&>lcl|ScQ1DuM_6034:64866409-64866453	1-45&46-60
>Magallana_hongkongensis TALE-like IV	TALE	KSSNYKQLHPEARRILGEWYDVHMDNPYPSDEEKSQLAERTGITEQQVKSWFANKRSRANNTK	+	id=ScQ1DuM_6034&start=65359617&stop=65359805	>lcl|ScQ1DuM_6034:65359617-65359805
	\
>Magallana_hongkongensis Alx-like-B/PRD-like 8	PRD	QRRNRTTFTSDQLRELEAVFQHTHYPDCTLREQIAEKVDLTEARVQVWFQNRRAKWRKQE	-	id=ScQ1DuM_11816&stop=2938555&start=2938415&id=ScQ1DuM_11816&stop=2934547&start=2934509	>lcl|ScQ1DuM_11816:2938415-2938555&>lcl|ScQ1DuM_11816:2934509-2934547	1-47&48-60
>Magallana_hongkongensis Irx-A	TALE	NGGRRKNATRETTAPLKAWLKEHMKNPYPTKAEKVMLAIVTKMTLTQISTWFANARRRLKKEN	-	id=ScQ1DuM_11816&stop=12660286&start=12660098	>lcl|ScQ1DuM_11816:12660098-12660286	1-63
>Magallana_hongkongensis Pax3/7	PRD	QRRSRTTFTAEQLEELERAFERTHYPDIYTREELAQRTKLTEARVQVWFSNRRARWRKQM	-	id=ScQ1DuM_11816&stop=17476489&start=17476310	>lcl|ScQ1DuM_11816:17476310-17476489	1-60
>Magallana_hongkongensis zfhx HD4	ZF	GKRYRTQMTSLQVRIMKSIFVDYKTPTMAECEMLGREIGLPKRVVQVWFQNARAKEKKAK	-	id=ScQ1DuM_11816&stop=23300629&start=23300450	>lcl|ScQ1DuM_11816:23300450-23300629	1-60
>Magallana_hongkongensis zfhx HD3	ZF	DKRLRTTILPEQLDYLYQKYQIDCNPSRKQLETISAEVGLKKRVVQVWFQNTRARERKGQ	-	id=ScQ1DuM_11816&stop=23301472&start=23301293	>lcl|ScQ1DuM_11816:23301293-23301472	1-60
>Magallana_hongkongensis zfhx HD2	ZF	KRANRTRFTDYQIKVLQEYFEQNAYPKDDELDHLSQMLNLSPRVIVVWFQNARQKARKIY	-	id=ScQ1DuM_11816&stop=23302201&start=23302022	>lcl|ScQ1DuM_11816:23302022-23302201	1-60
>Magallana_hongkongensis zfhx HD1	ZF	QKRARTRINDEQLKILRAHFDINNSPSEEQINAMSEQSGLPQKVIKHWFRNTLFKERQRN	-	id=ScQ1DuM_11816&stop=23302897&start=23302718	>lcl|ScQ1DuM_11816:23302718-23302897	1-60
>Magallana_hongkongensis Irx-B	TALE	AARRKNATRETTNTLKAWLYEHRKNPYPTKGEKIMLAIITKMTLTQVSTWFANARRRLKKENK	-	id=ScQ1DuM_11816&stop=27861788&start=27861600	>lcl|ScQ1DuM_11816:27861600-27861788	1-63
>Magallana_hongkongensis Irx-C	TALE	NARRKNATRETTNTLKAWLYEHRKNPYPTKGEKIMLAIITKMTLTQVSTWFANARRRLKKENK	-	id=ScQ1DuM_11816&stop=27963831&start=27963643	>lcl|ScQ1DuM_11816:27963643-27963831	1-63
>Magallana_hongkongensis Lhx6/8-b1	LIM	AKRVRSSFTEEQLQILQANFRIESNPDSQELNRIAITAGVSRRVAQVWFQNARARQKKQQ	+	id=ScQ1DuM_11816&start=28860682&stop=28860861	>lcl|ScQ1DuM_11816:28860682-28860861	1-60
>Magallana_hongkongensis Lhx6/8-b2	LIM	AKRVRSSFTEEQLQILQANFRIESNPDSQELNRIAITAGVSRRVAQVWFQNARARQKKQQ	+	id=ScQ1DuM_11816&start=28894412&stop=28894591	>lcl|ScQ1DuM_11816:28894412-28894591	1-60
>Magallana_hongkongensis Cux	CUT	PKRPRVFFTEEQKDKLRMAYNQDPYPNQNTIEALANELNVGVKTVINWFHNHRMRAKQQQ	-	id=ScQ1DuM_11816&stop=46526179&start=46526000	>lcl|ScQ1DuM_11816:46526000-46526179	1-60
>Magallana_hongkongensis Lhx1/5	LIM	RRGPRTTIKAKQLETLKAAFAATPKPTRHIREQLAQETGLNMRVIQVWFQNRRSKERRMK	+	id=ScQ1DuM_11816&start=59630163&stop=59630303&id=ScQ1DuM_11816&start=59635028&stop=59635066	>lcl|ScQ1DuM_11816:59630163-59630303&>lcl|ScQ1DuM_11816:59635028-59635066	1-47&48-60
>Magallana_hongkongensis TALE-like II	TALE	TRPRSRQLNSKATSIMSHWFEKNIDHPYPSDEQKEQLAREGGITVAQVKAWFANKRNRTSNTK	+	id=ScQ1DuM_11816&start=59920322&stop=59920510	>lcl|ScQ1DuM_11816:59920322-59920510	1-63
>Magallana_hongkongensis Irx-D	TALE	AARRKNATRETTSALKAWLYEHRKNPYPTKGEKIMLAIITKMTLTQVSTWFANARRRLKKESK	+	id=ScQ1DuM_11816&start=66406751&stop=66406939	>lcl|ScQ1DuM_11816:66406751-66406939	1-63
	\
>Magallana_hongkongensis Uncx	PRD	RRRTRTNFTGWQLEELERAFQDSHYPDVFMREALALRLDLVESRVQVWFQNRRAKWRKKE	-	id=ScQ1DuM_7791&stop=2261974&start=2261834&id=ScQ1DuM_7791&stop=2256713&start=2256675	>lcl|ScQ1DuM_7791:2261834-2261974&>lcl|ScQ1DuM_7791:2256675-2256713	1-47&48-60
>Magallana_hongkongensis CG11294/Arx?/PRD-like 7	PRD	-RRQRTTFTPYQITALEDLFSRTHYPDIFVREELALQINLCEARIQVWFQNRRAKWRKEV	+	id=ScQ1DuM_7791&start=10855930&stop=10856070&id=ScQ1DuM_7791&start=10856778&stop=10856816	>lcl|ScQ1DuM_7791:10855930-10856070&>lcl|ScQ1DuM_7791:10856778-10856816	2-47&48-60
>Magallana_hongkongensis Drgx	PRD	QRRNRTTFTLQQLEELEKAFAQTHYPDVFTREDLAMRINLTEARVQVWFQNRRAKWRKSE	-	id=ScQ1DuM_7791&stop=13043607&start=13043572&id=ScQ1DuM_7791&stop=13043443&start=13043339&id=ScQ1DuM_7791&stop=13043249&start=13043211	>lcl|ScQ1DuM_7791:13043572-13043607&>lcl|ScQ1DuM_7791:13043339-13043443&>lcl|ScQ1DuM_7791:13043211-13043249	1-12&13-47&48-60
>Magallana_hongkongensis Dmbx	PRD	QRRCRTAFTNQQLSTLEKTFAKTHYPDVVMRERLAMMTNLPEARIQVWFKNRRAKYRKKQ	-	id=ScQ1DuM_7791&stop=22299778&start=22299638&id=ScQ1DuM_7791&stop=22298430&start=22298392	>lcl|ScQ1DuM_7791:22299638-22299778&>lcl|ScQ1DuM_7791:22298392-22298430	1-47&48-60
>Magallana_hongkongensis TALE-like XIII_5	TALE	GERPQHKLPEKARETLKQWFSRHEKNPYPSKQQREELCKETGLTDYQVKTWFSNARRKVKHRS	-	id=ScQ1DuM_7791&stop=26004142&start=26003807	>lcl|ScQ1DuM_7791:26003807-26004142
>Magallana_hongkongensis Pitx	PRD	QRRQRTHFTSQQLQELEATFARNRYPDMATREEIAAWTNLTEARVRVWFKNRRAKWRKRE	-	id=ScQ1DuM_7791&stop=40584567&start=40584427&id=ScQ1DuM_7791&stop=40582960&start=40582922	>lcl|ScQ1DuM_7791:40584427-40584567&>lcl|ScQ1DuM_7791:40582922-40582960	1-47&48-60
>Magallana_hongkongensis Tgif	TALE	ARRRRGNLPKEAVRILKTWLYEHRYNAYPSDQEKVYLSSATNLTVLQVCNWFINARRRILPEM	-	id=ScQ1DuM_7791&stop=60154595&start=60154407	>lcl|ScQ1DuM_7791:60154407-60154595	1-63
	\
>Magallana_hongkongensis POU6	POU	KRKRRTSFTPQALEVLNNFFERNTHPSGAEMTELSDKLNYDREVIRVWFCNKRQALKNTI	+	id=ScQ1DuM_2643&start=8897720&stop=8897803&id=ScQ1DuM_2643&start=8898343&stop=8898438	>lcl|ScQ1DuM_2643:8897720-8897803&>lcl|ScQ1DuM_2643:8898343-8898438	1-28&29-60
>Magallana_hongkongensis Arx/Drgx?/PRD-like 9	PRD	QRRFRTTFSRGQLSELESTFLQTHYPDVFQRELLAMKLDLTESRVQVWFQNRRAKWRKHR	+	id=ScQ1DuM_2643&start=21843320&stop=21843460&id=ScQ1DuM_2643&start=21843803&stop=21843841	>lcl|ScQ1DuM_2643:21843320-21843460&>lcl|ScQ1DuM_2643:21843803-21843841	1-47&48-60
>Magallana_hongkongensis Cers	CERS	IKDGRPKTVQPNSALENSYKIKKFPSEDTVK-LEKQTDMTEREIQRWFRMRRNQERPSQM	-	id=ScQ1DuM_2643&stop=46092510&start=46092397&stop=46091567&start=46091484	>lcl|ScQ1DuM_2643:46091484-46092510	1-31&32-60
	\
>Magallana_hongkongensis TALE-like VII	TALE	IRKQRASFSKKAILIMEDWYEKNVSHPYPDSITVELIAIQGGITGEQVKKWFGNKRNRSNNTR	+	id=ScQ1DuM_12931&start=11289988&stop=11290158	>lcl|ScQ1DuM_12931:11289988-11290158	2-58
>Magallana_hongkongensis POU3	POU	KRKKRTSIEVTVKGALENHFMKQPKPAAQEISQLAEQLQLEKEVVRVWFCNRRQKEKRMT	-	id=ScQ1DuM_12931&stop=68119245&start=68119066	>lcl|ScQ1DuM_12931:68119066-68119245
	\
>Magallana_hongkongensis TALE-like IV_A1 HD2	TALE	KSSNYKQLHPEARRILGEWYDVHMDNPYPSDEEKSQLAERAGITEQQVKSWFANKRSRANNTK	-	id=ScQ1DuM_11380&stop=8406&start=8218	>lcl|ScQ1DuM_11380:8218-8406	1-63
>Magallana_hongkongensis TALE-like IV_A1 HD1	TALE	STNRGKKITAESTFILSKWYNEHIRYPYPSDLEVEQLAEQTELSHQQIKKWMANKRVRNYNTL	-	id=ScQ1DuM_11380&stop=8670&start=8482	>lcl|ScQ1DuM_11380:8482-8670	1-63
	\
>Magallana_hongkongensis TALE-like IV_A2 HD2	TALE	KSSNYKQLHPEARRILGEWYDVHMDNPYPSDEEKSQLAERAGITEQQVKSWFANKRSRANNTK	-	id=ScQ1DuM_11381&stop=8406&start=8218	>lcl|ScQ1DuM_11381:8218-8406	1-63
>Magallana_hongkongensis TALE-like IV_A2 HD1	TALE	STNRGKKITAESTFILSKWYNEHIRYPYPSDLEVEQLAEQTELSHQQIKKWMANKRVRNYNTL	-	id=ScQ1DuM_11381&stop=8670&start=8482	>lcl|ScQ1DuM_11381:8482-8670	1-63
	\
>Magallana_hongkongensis TALE-like VI_A2	TALE	NLRSRPSLSQKAVQLMEEWYYSHRDHPYPPSHVIQDLARRGGVKEEQVKKWFSNKRNRSRRSS	+	id=ScQ1DuM_3893&start=2624087&stop=2624275	>lcl|ScQ1DuM_3893:2624087-2624275	1-63
>Magallana_hongkongensis TALE-like VI_A3	TALE	NLRSRPSLSQKAVQLMEEWYYSHRDHPYPPSHVIQDLARRGGVKEEQVKKWFSNKRNRSRRSS	-	id=ScQ1DuM_3893&stop=2631731&start=2631543	>lcl|ScQ1DuM_3893:2631543-2631731	1-63
>Magallana_hongkongensis PRD-like 5	PRD	PTRSRIKYRQDQLETLEESFRSHQYPDSESIENLAEKVGVSSERVAIWFQNRRAKFKRES	+	id=ScQ1DuM_3893&start=3999814&stop=4000098&start=4000329&stop=4000370	>lcl|ScQ1DuM_3893:3999814-4000370	1-12&13-46&47-60
>Magallana_hongkongensis PRD-like 3	PRD	RKKTRTNYTPVQVQSLEKVFHENPYPDSEKMEQLSKELDIPENKLKVWFQNKRARWRRRM	-	id=ScQ1DuM_3893&stop=8026928&start=8026872&stop=8026623&start=8026537&stop=8026367&start=8026326	>lcl|ScQ1DuM_3893:8026326-8026928
>Magallana_hongkongensis PRD-like 4a	PRD	GTKPRTKYTPEQLELLEGAFLDSQYPDTETLEDLAERLDVSTDKVSVWFQNRRSKFKRQS	-	id=ScQ1DuM_3893&stop=10777838&start=10777800&stop=10775876&start=10775769&stop=10775501&start=10775460	>lcl|ScQ1DuM_3893:10775460-10777838	1-12&13-47&48-60
>Magallana_hongkongensis PRD-like 4b	PRD	GTKPRTKYTPEQLELLEGAFLDSQYPDTETLEDLAERLDVSTDKVSVWFQNRRSKFKRQS	+	id=ScQ1DuM_3893&start=10821061&stop=10821099&start=10823002&stop=10823109&start=10823377&stop=10823418	>lcl|ScQ1DuM_3893:10821061-10823418	1-12&13-47&48-60
>Magallana_hongkongensis TALE-like IV B2 HD2	TALE	EIPAFQPMAPESRDILNQWYKDNITYPYPTEQQKEELAQLTGLSAQQVKRWLANKRSRANNTR	-	id=ScQ1DuM_3893&stop=13133854&start=13133666	>lcl|ScQ1DuM_3893:13133666-13133854	1-63
>Magallana_hongkongensis TALE-like IV B2 HD1	TALE	KRNRTDSTAHEPSQVLNNWYQCHINYPYPTDQEVQELVTLSGLSRKQVKKWMANKRVRCFNTL	-	id=ScQ1DuM_3893&stop=13134094&start=13133906	>lcl|ScQ1DuM_3893:13133906-13134094	1-63
>Magallana_hongkongensis TALE-like IV B1 HD2	TALE	EIPAFQPMAPESRDILNQWYKDNITHPYPTEQQRGELAQLTGLSAQQVKRWLANKRSRANNTR	-	id=ScQ1DuM_3893&stop=13140174&start=13139986	>lcl|ScQ1DuM_3893:13139986-13140174	16-62
>Magallana_hongkongensis TALE-like IV B1 HD1	TALE	KRNKTDSTAHEPSQVLNNWYQSHINYPYPTDQEVQELVTLSGLSRKQVKKWMANKRVRCFNTL	-	id=ScQ1DuM_3893&stop=13140414&start=13140226	>lcl|ScQ1DuM_3893:13140226-13140414	1-63
	\
>Magallana_hongkongensis Dve HD1-a/Cmp	CUT	KTRMRTSFDPEHEIPRLQKWFAENQHPPREVMIKYLEELNSLDSRKGRRPLDLTNIIYWFKNARAAHRRAS	+	id=ScQ1DuM_12370&start=43859&stop=44071	>lcl|ScQ1DuM_12370:43859-44071	1-71
>Magallana_hongkongensis Dve HD2-a/Cmp	CUT	KRRTRVFIDPMSEIPKLEKWFAEDTHPSSYMIDKYCEELNKSEYRQKFPKLEAKNVQLWFKNHRAKVKRMR	+	id=ScQ1DuM_12370&start=45164&stop=45376	>lcl|ScQ1DuM_12370:45164-45376	1-71
	\
>Magallana_hongkongensis Dve HD1-b/Cmp	CUT	KTRMRTSFDPEHEIPRLQKWFAENQHPPREVMIKYLEELNSLDSRKGRRPLDLTNIIYWFKNARAAHRRAS	+	id=ScQ1DuM_12369&start=44625&stop=44837	>lcl|ScQ1DuM_12369:44625-44837	1-71
>Magallana_hongkongensis Dve HD2-b/Cmp	CUT	RRTRVFIDPMSEIPKLEKWFAEDTHPSSYMIDKYCEELNKSEYRQKFPKLEAKNVQLWFKNHRAKVKR	+	id=ScQ1DuM_12369&start=45930&stop=46142	>lcl|ScQ1DuM_12369:45930-46142	1-71

## Sheet: Peng et al
Sequence ID	Classes	Domain Sequences		Genome Location this study		Genome Location Peng's study
>Magallana_hongkongensis Lhx3/4	LIM	NKRPRTTITAKQLEALKRAYNESPKPARHVREQLSAETGLDMRVVQVWFQNRRAKEKRLK	-	id=ScQ1DuM_12504&stop=1775779&start=1775600	-	id=chr7&stop=52640532&start=52640353	>lcl|chr7:52640353-52640532
>Magallana_hongkongensis Lmxa	LIM	AKRPRTILTTSQRRKFKQAFEANPKPCRKVREQLAAETGLTIRVVQVWFQNQRAKVCIVM	-	id=ScQ1DuM_12504&stop=6919232&start=6919146&id=ScQ1DuM_12504&stop=6919038&start=6918946	-	id=chr9&stop=4991637&start=4991545&stop=4991435&start=4991343	>lcl|chr9:4991343-4991637
>Magallana_hongkongensis Lmxb	LIM	PKRPRTILTTSQRRKFKSAFELNPKPCRKVREQLAAETGLSVRVVQVWFQNQRAKVCNAT	-	id=ScQ1DuM_12504&stop=6947310&start=6947224&id=ScQ1DuM_12504&stop=6946972&start=6946880	-	id=chr9&stop=5022555&start=5022454&id=chr9&stop=5022194&start=5022102	>lcl|chr9:5022102-5022555
>Magallana_hongkongensis Phox	PRD	QRRIRTTFTSAQLKELEKAFAETHYPDIYTREEIAMKTDLTEARVQVWFQNRRAKFRKME	-	id=ScQ1DuM_12504&stop=16089214&start=16089074&id=ScQ1DuM_12504&stop=16088135&start=16088097	-	id=chr9&stop=12919063&start=12918923id=chr9&stop=12918727&start=12918683	>lcl|chr9:12918683-12919063
>Magallana_hongkongensis Lhx6/8-a	LIM	AKRVRTTFTEDQLQVLQANFQLDSNPDGQDLERIAQITGLSKRVTQVWFQNSRARQKKQQ	-	id=ScQ1DuM_12504&stop=17983052&start=17982873	-	id=chr9&stop=14122940&start=14122761	>lcl|chr9:14122761-14122940
>Magallana_hongkongensis Prrx	PRD	QRRNRTTFNSNQLAALERVFERTHYPDAFVREELARRVNLSEARVQVWFQNRRAKFRRNE	+	id=ScQ1DuM_12504&start=28265560&stop=28265700&id=ScQ1DuM_12504&start=28265802&stop=28265840	+	id=chr9&start=20865850&stop=20866131	>lcl|chr9:20865850-20866131
>Magallana_hongkongensis Xlox	ANTP	NKRTRTAYTRGQLLELEKEFHFNKYISRPRRIELAAMLNLTERHIKIWFQNRRMKWKKDE	-	id=ScQ1DuM_12504&stop=38102314&start=38102135	-	id=chr9&stop=30839481&start=30839443&stop=30839444&start=30839301	>lcl|chr9:30839301-30839481
>Magallana_hongkongensis Gsx	ANTP	SKRIRTAFTSTQLLELEREFNSNMYLSRLRRIEIATYLNLSEKQVKIWFQNRRVKFKKEG	-	id=ScQ1DuM_12504&stop=38136982&start=38136803	-	id=chr9&stop=30874369&start=30874190	>lcl|chr9:30874190-30874369
>Magallana_hongkongensis Pknox	TALE	KKSKRGVLPKHATQVMKSWLFQHIVHPYPTEDEKRQIANQTNLTLLQVNNWFINARRRILQPM	+	id=ScQ1DuM_12504&start=42934984&stop=42935058&start=42935321&stop=42935404	+	id=chr9&start=35127127&stop=35127201&start=35127475&stop=35127558&start=35127762&stop=35127824	>lcl|chr9:35127127-35127824
>Magallana_hongkongensis Cdx	ANTP	KDKYRVVYSDHQRLELEKEFHYSRYITIRRKAELAQNLALSERQVKIWFQNRRAKERKQN	+	id=ScQ1DuM_12504&start=45359140&stop=45359319	+	id=chr9&start=37160551&stop=37160730	>lcl|chr9:37160551-37160730
>Magallana_hongkongensis Hbx2	Other	ASGRYSTFSMFALDILKEFYHINGFPTKSERMKICEIIGETEKRVQNWFKGQRKVDRRRD	+	id=ScQ1DuM_12504&start=46774409&stop=46774543&id=ScQ1DuM_12504&start=46775518&stop=46775565	+	id=chr9&start=38344913&stop=38345050&start=38345858&stop=38345902	>lcl|chr9:38344913--38345902
>Magallana_hongkongensis Barh1-a1	ANTP	PRKARTAFTDQQLNNLEKHFARQKYLSVQDRMELAAKLGLSDTQVKTWYQNRRTKWKRQT	+	id=ScQ1DuM_12504&start=49719514&stop=49719672	+	id=chr9&start=40525371&stop=40525529	>lcl|chr9:40525371-40525529
>Magallana_hongkongensis Barh1-a2	ANTP	PRKARTAFTDQQLNNLEKHFARQKYLSVQDRLELATKLGLSDTQVKTWYQNRRTKWKRQT	+	id=ScQ1DuM_12504&start=49727478&stop=49727636	+	id=chr9&start=40533821&stop=40533979	>lcl|chr9:40533821-40533979
>Magallana_hongkongensis Barh1-b1	ANTP	PRKARTAFTDHQLNCLEKSFERQKYLSVQDRMELAAKLNLTDTQVKTWYQNRRTKWKRQT	+	id=ScQ1DuM_12504&start=49756152&stop=49756310	+	id=chr9&start=40565791&stop=40565949	>lcl|chr9:40565791-40565949
>Magallana_hongkongensis Barh1-b2	ANTP	PRKARTAFTDHQLNSLEKSFERQKYLSVQDRMELASKLNLTDTQVKTWYQNRRTKWKRQT	-	id=ScQ1DuM_12504&stop=49782876&start=49782718	-	id=chr9&stop=40593312&start=40593154	>lcl|chr9:40593154-40593312
>Magallana_hongkongensis Lhx2/9	LIM	QKRVRTSFKHHQLRTMKSYFALNHNPDAKDLKQLAQKTGLSKRVLQVWFQNARAKYRRNM	-	id=ScQ1DuM_12504&stop=51176424&start=51176284&id=ScQ1DuM_12504&stop=51175993&start=51175955	-	id=chr9&stop=41903353&start=41903234&stop=41902941&start=41902891	>lcl|chr9:41902891-41903353
>Magallana_hongkongensis Pbx	TALE	CRRKRRNFSKQATELLNEYFYSHLSNPYPSEEAKEELARKCGITVSQVSNWFGNKRIRYKKNI	+	id=ScQ1DuM_12504&start=51682560&stop=51682703&id=ScQ1DuM_12504&start=51686009&stop=51686053	+	id=chr9&start=42425075&stop=42425215&start=42428742&stop=42428798	>lcl|chr9:42425075-42428798
>Magallana_hongkongensis TALE-like VI	TALE	SLKNRTLLTKKAVNVMEEWYLSNLDHPYPCRKVVQSLAVFGNIREEQVRKWFANKRTRQGRTN	-	id=ScQ1DuM_12504&stop=56706052&start=56705864	+	id=chr9&start=47679487&stop=47679675	>lcl|chr9:47679487-47679675
>Magallana_hongkongensis Mkx	TALE	KIRQKRQTMQNMTRPLKQWLCKNRDNPYPSKLEKDILARESQMTNTQVSNWFANARRRLKNAV	-	id=ScQ1DuM_12504&stop=60624070&start=60623882	-	id=scaffold53&stop=2527334&start=2527146	>lcl|scaffold53:2527146-2527334
>Magallana_hongkongensis Bsx	ANTP	RRKARTVFSDQQLNGLEKRFEAQRYLSTPERVELANQLSLSETQVKTWFQNRRMKHKKLQ	-	id=ScQ1DuM_12504&stop=61178053&start=61177919&id=ScQ1DuM_12504&stop=61176973&start=61176929	-	id=chr9&stop=48620028&start=48619894&stop=48619001&start=48618951	>lcl|chr9:48618951-48620028
>Magallana_hongkongensis POU4	POU	RKRKRTSIAAPEKRSLEAYFAVQPRPSGEKIAQIAEKLDLKKNVVRVWFCNQRQKQKRMK	-	id=ScQ1DuM_12504&stop=63028483&start=63028304	-	id=chr9&stop=50119060&start=50118881	>lcl|chr9:50118881-50119060
>Magallana_hongkongensis Barx-a	ANTP	CRRSRTVFTELQLIGLEKRFESQKYLSTPDRIDLAESLGLSQVQVKTWYQNRRMKWKKSV	-	id=ScQ1DuM_12504&stop=63366786&start=63366607	-	id=chr9&stop=50453835&start=50453656	>lcl|chr9:50453656-50453835
>Magallana_hongkongensis Barx-b	ANTP	CRRSRTVFTELQLIGLEKRFESQKYLSTPDRIDLAESLGLSQVQVKTWYQNRRMKWKKSV	-	id=ScQ1DuM_12504&stop=63504693&start=63504514
>Magallana_hongkongensis POU2	POU	RRKKRTSIETNIRVALEKSFQQNPKPSSEEITSVADQLNMEKEVVRVWFCNRRQKQKRIN	+	id=ScQ1DuM_12504&start=70924729&stop=70924908	+	id=chr9&start=57154095&stop=57154274	>lcl|chr9:57154095-57154274
	\
>Magallana_hongkongensis TALE-like VI_A1	TALE	NLRSRPSLSQKAVQLMEEWYYSHRDHPYPPSHVIQDLARRGGVKEEQVKKWFSNKRNRSRRSS	-	id=ScQ1DuM_12767&stop=957416&start=957228	+	id=chr2&start=60566313&stop=60566501	>lcl|chr2:60566313-60566501	Identities = 58/63 (92%)
>Magallana_hongkongensis Onecut	CUT	PKKPRLVFTDIQRRTLHAIFKETKRPSKEMQATIAQQLGLEVTTVANFFMNARRRSLDKW	-	id=ScQ1DuM_12767&stop=7151796&start=7151617	+	id=chr2&start=54115179&stop=54115358	>lcl|chr2:54115179-54115358
>Magallana_hongkongensis Isx-PRD1	PRD	KRRFRTTFTADQLRCLENVFRLTHYPDVNSREELSQKTGLPEARVQVWFQNRRAKWRKYE	+	id=ScQ1DuM_12767&start=9104355&stop=9104495&id=ScQ1DuM_12767&start=9104753&stop=9104791	+	id=chr1&start=50565922&stop=50566062&start=50566288&stop=50566332	>lcl|chr1:50565922-50566332
>Magallana_hongkongensis Dbx	ANTP	GMLRRAVFSDMQRKGLEKMFQKQKYISKPDRKKLAAKLGLKDSQVKIWFQNRRMKWRNSK	+	id=ScQ1DuM_12767&start=13458088&stop=13458222&&id=ScQ1DuM_12767&start=13459779&stop=13459823	-	id=chr2&stop=43349439&start=43349305&stop=43347775&start=43347725	>lcl|chr2:43347725-43349439
>Magallana_hongkongensis Alx-A	PRD	KRRNRTTFTSFQLEEMERVFQKTHYPDVYAREQLALRCNLTEARVQVWFQNRRAKWRKRE	+	id=ScQ1DuM_12767&start=15607148&stop=15607288&id=ScQ1DuM_12767&start=15615928&stop=15615966	-	id=chr2&stop=39734223&start=39734083&stop=39725116&start=39725072	>lcl|chr2:39725072-39734223
>Magallana_hongkongensis Evxa	ANTP	VRRYRTAFTREQIGRLEKEFYKENYVSRPRRCELAKLLNLPENTIKVWFQNRRMKDKRQR	+	id=ScQ1DuM_12767&start=16013420&stop=16013557&start=16013732&stop=16013770	-	id=chr2&stop=39357166&start=39357026&stop=39356857&start=39356816	>lcl|chr2:39356816-39357166
>Magallana_hongkongensis Evxb	ANTP	IRRYRTAFTKEQLNRLEKEFLKENYVSRPKRCELAAQLNLSESTIKVWFQNRRMKDKRQR	-	id=ScQ1DuM_12767&stop=16081744&start=16081604&id=ScQ1DuM_12767&stop=16081500&start=16081462	+	id=chr2&start=39281650&stop=39281751&start=39281735&stop=39281944	>lcl|chr2:39281735-39281944
>Magallana_hongkongensis En-a	ANTP	DKRPRTAFSSEQLQRLKVEFDKCQYLTEQRRLELAKTLNLSEGQIKIWFQNKRAKVKKSS	-	id=ScQ1DuM_12767&stop=21656222&start=21656043	+	id=chr2&start=34433016&stop=34433195	>lcl|chr2:34433016-34433195	Identities = 58/60 (96%)	DKRPRTAFSNEQLQRLKVEFEKCQYLTEQRRLELAKTLNLSEGQIKIWFQNKRAKVKKSS
>Magallana_hongkongensis En-b	ANTP	EKRPRTAFTTDQLQRLKSEFEENRYLTEKRRLELSEELKLSESQIKIWFQNKRAKIKKST	+	id=ScQ1DuM_12767&start=21669992&stop=21670171	-	id=chr2&stop=34419261&start=34419082	>lcl|chr2:34419082-34419261
>Magallana_hongkongensis Gbx	ANTP	TRRRRTAFTSEQLLELEKEFHSKKYLSLTERSHIAHNLKLSEVQVKIWFQNRRAKWKRVK	+	id=ScQ1DuM_12767&start=21794157&stop=21794336	-	id=chr2&stop=34338306&start=34338127	>lcl|chr2:34338127-34338306
>Magallana_hongkongensis Pax4/6	PRD	LQRNRTSFTAAQIEALEKEFERTHYPDVFARERLSQKIDLPEARIQVWFSNRRAKWRREE	-	id=ScQ1DuM_12767&stop=24976900&start=24976847&id=ScQ1DuM_12767&stop=24976716&start=24976630&id=ScQ1DuM_12767&stop=24976505&start=24976467	-	id=chr2&stop=62144458&start=62144405&stop=62144277&start=62144191&stop=62144072&start=62144028	>lcl|chr2:62144028-62144458
>Magallana_hongkongensis Dlx	ANTP	MRKPRTIYSSLQLQQLNRRFQRTQYLALPERAELAASLGLTQTQVKIWFQNRRSKAKKMI	-	id=ScQ1DuM_12767&stop=29459309&start=29459175&id=ScQ1DuM_12767&stop=29450309&start=29450265	-	id=scaffold505&stop=6962&start=6828	>lcl|scaffold505:6828-6962
>Magallana_hongkongensis Zeb	ZF	KFRMRTHISEEQLAVLKSHYKENPRPRKFELIRIGKEIGKEKRVVQVWFQNMRARDRRQG	-	id=ScQ1DuM_12767&stop=29825349&start=29825170	+	id=chr7&start=55658432&stop=55658611	>lcl|chr7:55658432-55658611
>Magallana_hongkongensis Ro	ANTP	PRRQRTTFSSDQTVKLEIEYSRTEYITRSRRYELAEMLCLTENQIKIWFQNRRAKEKRIE	-	id=ScQ1DuM_12767&stop=32381317&start=32381138	+	id=chr7&start=53880524&stop=53880703	>lcl|chr7:53880524-53880703
>Magallana_hongkongensis Mnx	ANTP	TRRPRTAFTSQQLLELERQFKMNKYLSRPKRFEVATSLMLTETQVKIWFQNRRMKWKRSK	+	id=ScQ1DuM_12767&start=39537337&stop=39537471&id=ScQ1DuM_12767&start=39539205&stop=39539249	-	id=chr2&stop=25155396&start=25155262&stop=25153503&start=25153453	>lcl|chr2:25153453-25155396
>Magallana_hongkongensis Alx-like?/PRD-like 6	PRD	SKRNRTTFSTKQLQELEKVFRKTHYPDVFLREKLASKIKLPESRIQVWFQNRRAKWRKRE	-	id=ScQ1DuM_12767&stop=46507799&start=46507659&id=ScQ1DuM_12767&stop=46506774&start=46506736	+	id=chr2&start=13930743&stop=13930883&start=13931908&stop=13931949	>lcl|chr2:13930743-13931949
>Magallana_hongkongensis TALE-like I	TALE	ESKKHPSLPKEAVAIMLEWLRQHKDNPYPNDDEKAMLIKQTGLTINQINYWFTNARRRILPKW	+	id=ScQ1DuM_12767&start=49784692&stop=49784736&id=ScQ1DuM_12767&start=49785248&stop=49785394	-	id=chr2&stop=11086996&start=11086838	>lcl|chr2:11086838-11086996
>Magallana_hongkongensis Meox	ANTP	PRKERTAFTKHQIRELEKEFAVHNYLTRLRRYEIAVALDLTERQVKVWFQNRRMKWKRVK	+	id=ScQ1DuM_12767&start=50257663&stop=50257797&id=ScQ1DuM_12767&start=50258906&stop=50258950	-	id=chr2&stop=10704655&start=10704521&stop=10703935&start=10703888	>lcl|chr2:10703888-10704655
>Magallana_hongkongensis TALE-like VII-like	TALE	PIKPRPLLSKRAVQLMEKWYDNHLEHPYPNTDTIEQLATTGNITSEQVKKWFANKRNRSNNTR	-	id=ScQ1DuM_12767&stop=54875625&start=54875437	-	id=chr2&stop=5957598&start=5957410	>lcl|chr2:5957410-5957598
>Magallana_hongkongensis TALE-like V	TALE	EARKTRLLPKRSVKILDGWFTDNISNPYPSRDQTIRLALDCGLTVEQVRKWFANKRNRSRNNR	-	id=ScQ1DuM_12767&stop=54881805&start=54881617	-	id=chr2&stop=5964665&start=5964477	>lcl|chr2:5964477-5964665
>Magallana_hongkongensis Post1/Hox9-13(15)	ANTP	LRKRRRPYSKFQIAELEREYNNSTYISKSRRWELSQLINLSERQIKIWFQNRRIKAKKVS	-	id=ScQ1DuM_12767&stop=58809407&start=58809228	+	id=chr2&start=3855496&stop=3855675	>lcl|chr2:3855496-3855675
>Magallana_hongkongensis Post2/Hox9-13(15)	ANTP	GRKKRKPYTRYQTMVLENEFLNSSYITRQKRWEISCKLQLSERQVKVWFQNRRMKRKKLN	+	id=ScQ1DuM_12767&start=58955983&stop=58956162	-	id=chr2&stop=3702823&start=3702644	>lcl|chr2:3702644-3702823
>Magallana_hongkongensis Lox2/Hox6-8	ANTP	RRRGRQTYTRFQTLELEKEFKFNRYLTRRRRIELSHMLCLTERQIKIWFQNRRMKEKKEL	+	id=ScQ1DuM_12767&start=59123854&stop=59124033	-	id=chr2&stop=3473234&start=3473055	>lcl|chr2:3473055-3473234
>Magallana_hongkongensis Lox4/Hox6-8	ANTP	RRRGRQTYSRYQTLELEKEFQFNHYLTRKRRIEVAHSLCLTERQIKIWFQNRRMKLKKER	+	id=ScQ1DuM_12767&start=59192136&stop=59192315	-	id=chr2&stop=3404757&start=3404578	>lcl|chr2:3404578-3404757
>Magallana_hongkongensis Lox5/Hox6-8	ANTP	QKRTRQTYTRYQTLELEKEFHFNRYLTRRRRIEIAHLLGLTERQIKIWFQNRRMKWKKDN	+	id=ScQ1DuM_12767&start=59263158&stop=59263337	-	id=chr2&stop=3321744&start=3321565	>lcl|chr2:3321565-3321744
>Magallana_hongkongensis Hox5	ANTP	SKRSRTSYTRHQTLELEKEFHYNKYLTRRRRIEIAHALNLTERQIKIWFQNRRMKWKKEH	+	id=ScQ1DuM_12767&start=59457744&stop=59457923	-	id=chr2&stop=3192093&start=3191914	>lcl|chr2:3191914-3192093
>Magallana_hongkongensis Hox4	ANTP	SKRNRTAYTRHQILELEKEFHFNRYLTRRRRIEIAHTLCLSERQIKIWFQNRRMKWKKEH	+	id=ScQ1DuM_12767&start=59496349&stop=59496528	-	id=chr2&stop=3153736&start=3153557	>lcl|chr2:3153557-3153736
>Magallana_hongkongensis Hox3	ANTP	TKRARTAYTSAQLVELEKEFHFNRYLCRPRRIEMAALLSLTERQIKIWFQNRRMKFKKEQ	+	id=ScQ1DuM_12767&start=59555520&stop=59555699	-	id=chr2&stop=3098563&start=3098384	>lcl|chr2:3098384-3098563
>Magallana_hongkongensis Hox2	ANTP	TRRLRTAYTNTQLLELEKEFHFNKYLCRPRRIEIAASLDLTERQVKVWFQNRRMKYKRQT	+	id=ScQ1DuM_12767&start=59598626&stop=59598760&id=ScQ1DuM_12767&start=59599671&stop=59599715	-	id=chr2&stop=3056254&start=3056120&stop=3054871&start=3054824	>lcl|chr2:3054824-3056254
>Magallana_hongkongensis Hox1	ANTP	PNMGRTNFTNKQLTELEKEFHFNKYLTRARRIEIAAALGLNETQVKIWFQNRRMKQKKRL	+	id=ScQ1DuM_12767&start=59638557&stop=59638736	-	id=chr2&stop=3012679&start=3012500	>lcl|chr2:3012500-3012679
	\
>Magallana_hongkongensis Hopx	PRD	PSTRLPKIKEDQERVLQSNFSSNRNPTDLDLTLIAAEAGLSEEDVKLWYQHRLACWRQQQ	-	id=ScQ1DuM_11030&stop=3302359&start=3302219&id=ScQ1DuM_11030&stop=3299745&start=3299701	-	id=chr3&stop=2619830&start=2619690&stop=2615771&start=2615727	>lcl|chr3:2615727-2619830
>Magallana_hongkongensis Msx	ANTP	NRKPRTPFTTSQLLALERKFRQKQYLSIAERAEFSASLNLTETQVKIWFQNRRAKAKRLH	+	id=ScQ1DuM_11030&start=4505028&stop=4505207	+	id=chr3&start=9006245&stop=9006424	>lcl|chr3:9006245-9006424
>Magallana_hongkongensis Lbx	ANTP	RRKSRTAFTNQQIYELEKRFLYQKYLTPADRDEIAQNLGLSNAQVITWFQNRRAKLKRDL	+	id=ScQ1DuM_11030&start=4818522&stop=4818701	+	id=chr3&start=9345196&stop=9345375	>lcl|chr3:9345196-9345375
>Magallana_hongkongensis Hhex	ANTP	RKGGQVRFSNDQTVELEKKFESHKYLSPPERKRLAKTLQLTERQVKTWFQNRRAKWRRLK	-	id=ScQ1DuM_11030&stop=5482464&start=5482330&id=ScQ1DuM_11030&stop=5480844&start=5480800	-	id=chr3&stop=10172380&start=10172246&stop=10171106&start=10171056	>lcl|chr3:10171056-10172380
>Magallana_hongkongensis Repo? /PRD-like	PRD	KCIYRTTFSPFQLKEMEKAFRKAPYPDVMTREELARRLALNESRVQVWFQNRRAKWRKGY	-	id=ScQ1DuM_11030&stop=5548799&start=5548659&id=ScQ1DuM_11030&stop=5548564&start=5548526	-	id=chr3&stop=10237200&start=10237060&stop=10236953&start=10236903	>lcl|chr3:10236903-10237200
>Magallana_hongkongensis Nk3	ANTP	KKRSRAAFSHAQVFELERRFQHQRYLSGPERADLANALKLTETQIKIWFQNRRYKTKRRQ	-	id=ScQ1DuM_11030&stop=12098471&start=12098292	+	id=chr2&start=26151875&stop=26152054	>lcl|chr2:26151875-26152054	Identities = 59/60 (98%)	KKRSRAAFSHAQVFELERRFRHQRYLSGPERADLANALKLTETQIKIWFQNRRYKTKRRQ
>Magallana_hongkongensis Nk5/Hmx-a	ANTP	KKKTRTVFSRSQVFQLESTFDMKRYLSSSERAGLAASLQLTETQVKIWFQNRRNKWKRQL	-	id=ScQ1DuM_11030&stop=16515094&start=16514915	-	id=chr3&stop=17578940&start=17578761	>lcl|chr3:17578761-17578940
>Magallana_hongkongensis Vax	ANTP	PKRARTTFSPEQLYQLEKEFQRNQYLVGKERTELAKQLKLSETQVKVWFQNRRTKYKRDR	-	id=ScQ1DuM_11030&stop=16954249&start=16954118&id=ScQ1DuM_11030&stop=16953917&start=16953870	-	id=chr3&stop=17971836&start=17971702&stop=17971514&start=17971461	>lcl|chr3:17971461-17971836	Identities = 59/60 (98%)	PKRARTTFSPEQLYHLEKEFQRNQYLVGKERTELAKQLKLSETQVKVWFQNRRTKYKRDR
>Magallana_hongkongensis Nk4	ANTP	RRKPRVLFSQAQVFELERRFKQQRYLSAPEREQLANLLKLTSTQVKIWFQNRRYKCKRQR	-	id=ScQ1DuM_11030&stop=18151359&start=18151180	-	id=chr3&stop=19395749&start=19395570	>lcl|chr3:19395570-19395749
>Magallana_hongkongensis Noto	ANTP	GKRVRTIFTPEQLERLEAEFEKQQYMVGTERYYLACSLNLTEAQVKVWFQNRRIKWRKQT	-	id=ScQ1DuM_11030&stop=18630510&start=18630421&id=ScQ1DuM_11030&stop=18630281&start=18630192	-	id=chr3&stop=19630709&start=19630389	>lcl|chr3:19630389-19630709
>Magallana_hongkongensis Nk5/Hmx-b	ANTP	RKKTRTVFSRHQIFYLESAFDAKRYLSSTERSEIASTLNLTETQVKVWFQNRRNKWKSQL	+	id=ScQ1DuM_11030&start=21592587&stop=21592766	+	id=chr3&start=21754142&stop=21754321	>lcl|chr3:21754142-21754321
>Magallana_hongkongensis Nk1	ANTP	PRRARTAFTYEQLVALENKFKTTRYLSVCERLNLALSLNLTETQVKIWFQNRRTKWKKQN	-	id=ScQ1DuM_11030&stop=22330055&start=22329876	-	id=chr3&stop=22488927&start=22488748	>lcl|chr3:22488748-22488927
>Magallana_hongkongensis Shox	PRD	QRRSRTNFTLEQLNELERLFDETHYPDAFMREELSQRLGLSEARVQVWFQNRRAKCRKQE	-	id=ScQ1DuM_11030&stop=28658122&start=28657982&id=ScQ1DuM_11030&stop=28654846&start=28654808	-	id=chr3&stop=29230043&start=29229903&stop=29225950&start=29225906	>lcl|chr3:29225906-29230043
>Magallana_hongkongensis Vent1-like	ANTP	RKKARTAFSTEQIHDLEKRYQAQKYLPANERQALAEKLGLSDQQVKTWFQNRRMKEKRQK	+	id=ScQ1DuM_11030&start=28996315&stop=28996449&id=ScQ1DuM_11030&start=28996662&stop=28996706	+	id=chr3&start=29362824&stop=29362964&start=29363167&stop=29363214	>lcl|chr3:29362824-29363214
>Magallana_hongkongensis Arx	PRD	QRRYRTTFTSFQLEELERAFQKTHYPDVFMREELAMRIDLTEARVQVWFQNRRAKWRKKE	-	id=ScQ1DuM_11030&stop=29080123&start=29080031&stop=29079905&start=29079849&stop=29078755&start=29078708	-	id=chr3&stop=29450232&start=29449963&stop=29448873&start=29448826	>lcl|chr3:29448826-29450232
>Magallana_hongkongensis Nk7	ANTP	KKKARTTFTGRQIFELEKQFEQKKYLSSAERAEMATLLNVTETQVKIWFQNRRTKWKKQE	+	id=ScQ1DuM_11030&start=31126110&stop=31126244&id=ScQ1DuM_11030&start=31127226&stop=31127270	+	id=chr3&start=31124144&stop=31124287&start=31125238&stop=31125288	>lcl|chr3:31124144-31125288
>Magallana_hongkongensis Nk6	ANTP	KKHTRPTFSGQQIFALEKTFEQTKYLAGPERARLAYALGMSESQVKVWFQNRRTKWRKKH	+	id=ScQ1DuM_11030&start=37114926&stop=37115066&id=ScQ1DuM_11030&start=37121518&stop=37121556	-	id=chr3&stop=26648246&start=26648106	>lcl|chr3:26648106-26648246
>Magallana_hongkongensis Emxc	ANTP	PKRIRTAFSPSQLLKLEKAFERNHYVVGQERKDLATNLNLSETQVKVWFQNRRTKYKRVK	+	id=ScQ1DuM_11030&start=37561098&stop=37561232&id=ScQ1DuM_11030&start=37564827&stop=37564871	-	id=chr3&stop=26196714&start=26196574&stop=26192975&start=26192928	>lcl|chr3:26192928-26196714
>Magallana_hongkongensis Emxb	ANTP	PKRIRTAFSPSQLLQLEKAFEKSHYVVGQERKDLASELQLTETQVKVWFQNRRTKHKRIK	+	id=ScQ1DuM_11030&start=37597628&stop=37597762&id=ScQ1DuM_11030&start=37599431&stop=37599475	-	id=chr3&stop=26157087&start=26156953&stop=26155278&start=26155228	>lcl|chr3:26155228-26157087
>Magallana_hongkongensis Emxa	ANTP	SKRIRTAFSPTQLLQLEHAFEKNHYVVGQERKELALKLGLSETQVKVWFQNRRTKYKRVK	-	id=ScQ1DuM_11030&stop=37634984&start=37634847&&id=ScQ1DuM_11030&stop=37632848&start=37632807	+	id=chr3&start=26108336&stop=26108473&start=26110409&stop=26110456	>lcl|chr3:26108336-26108473
>Magallana_hongkongensis Hbx1	other	XXXXXERFPPYKVLQLESSFHKSPYPSHTEIQTLSETLNEKTQRIKTWFRNRRTKAKRIL	+	id=ScQ1DuM_11030&start=56532858&stop=56532980&start=56533226&stop=56533267	+	id=chr3&start=42467731&stop=42467853&start=42468930&stop=42468971	>lcl|chr3:42467731-42468971
>Magallana_hongkongensis Tlx-a	ANTP	RKKPRTSFSRMTIIELEKRFDRQKYLASSERTSLAKSLKISDSQVKTWFQNRRTKWRRQA	+	id=ScQ1DuM_11030&start=58810682&stop=58810852	-	id=chr3&stop=44216156&start=44215986	>lcl|chr3:44215986-44216156
>Magallana_hongkongensis Tlx-b	ANTP	RKKPRTSFSRLQIMELEKRFHRQKYLASAERSTLAKALKMTDAQVKTWFQNRRTKWRRQT	+	id=ScQ1DuM_11030&start=58823615&stop=58823794	-	id=chr3&stop=44203747&start=44203607&stop=44203641&start=44203576	>lcl|chr3:44203576-44203747
	\
>Magallana_hongkongensis Isl	LIM	PTRVRTVLNEKQLHTLRTCYNANPRPDALMKEQLVEMTGLSPRVIRVWFQNKRCKDKKRS	-	id=ScQ1DuM_6034&stop=1456822&start=1456643	-	id=chr7&stop=11945655&start=11945476	>lcl|chr7:11945476-11945655
>Magallana_hongkongensis Gsc-A	PRD	KRRHRTIFTEEQLEELENTFQKTHYPDVMLREELAMKVDLKEERVEVWFKNRRAKWRKQK	+	id=ScQ1DuM_6034&start=8349902&stop=8350042&id=ScQ1DuM_6034&start=8351394&stop=8351432	-	id=chr7&stop=3762627&start=3762487&stop=3761141&start=3761100	>lcl|chr7:3761100-3762627
>Magallana_hongkongensis Gsc-B	PRD	KRRHRTIFTEEQLEELEKTFNKTHYPDVLLREELAMKIDLKEERVEVWFKNRRAKWRKVK	+	id=ScQ1DuM_6034&start=16254963&stop=16255103&&id=ScQ1DuM_6034&start=16256809&stop=16256847	-	id=chr7&stop=5834480&start=5834340&stop=5832609&start=5832565	>lcl|chr7:5832565-5834480
>Magallana_hongkongensis Lopx	other	PPRERLSYTRYQLELLNGIYNHVRYPNSTQKQLIAKRVGITREQVKIWFQNRRRKDVVSK	-	id=ScQ1DuM_6034&stop=17821074&start=17820934&id=ScQ1DuM_6034&stop=17820740&start=17820699	-	id=chr4&stop=30764281&start=30764141&stop=30763937&start=30763890	>lcl|chr4:30763890-30764281
>Magallana_hongkongensis Nk2.1	ANTP	RRKRRVLFSQAQVYELERRFKQQKYLSAPEREHLASMINLTPTQVKIWFQNHRYKCKRQL	+	id=ScQ1DuM_6034&start=18125897&stop=18126076	+	id=chr4&start=31047921&stop=31048100	>lcl|chr4:31047921-31048100
>Magallana_hongkongensis Six3/6	SINE	GEQKTHCFKERTRNLLREWYLQDPYPNPTKKRELASATGLTPTQVGNWFKNRRQRDRAAA	+	id=ScQ1DuM_6034&start=23335166&stop=23335345	+	id=chr7&start=17793801&stop=17793980	>lcl|chr7:17793801-17793980
>Magallana_hongkongensis TALE-like III	TALE	RQRHNQPLNLKAVRIMTEWYDRHEENPYPSKSEKEIMAKEGGISITQVKSWFANKRNRSNNTK	+	id=ScQ1DuM_6034&start=31499215&stop=31499403	-	id=chr7&stop=26342085&start=26341897	>lcl|chr7:26341897-26342085
>Magallana_hongkongensis Msxlx	ANTP	GRNPRVPFTQHQVAVLEHKFRRTHYLSSMDVAELSTALSLTENRVKIWFQNRRARERRDR	-	id=ScQ1DuM_6034&stop=34957985&start=34957851&id=ScQ1DuM_6034&stop=34935627&start=34935583	+	id=chr7&start=24177552&stop=24177686	>lcl|chr7:24177552-24177686	partial
>Magallana_hongkongensis Prop	PRD	RRRHRTTFTQEQLQELENAFAKSHYPDIYCREELARITKLNEARIQVWFQNRRAKYRKQE	-	id=ScQ1DuM_6034&stop=40729523&start=40729383&id=ScQ1DuM_6034&stop=40724366&start=40724328	+	id=chr7&start=40861574&stop=40861714&start=40866692&stop=40866736	>lcl|chr7:40861574-40866736
>Magallana_hongkongensis Six4/5	SINE	GEETIYCFKEKSRQSLKECYKNNRYPTPDEKRNLAKKTGLTLTQVSNWFKNRRQRDRTPH	-	id=ScQ1DuM_6034&stop=45157772&start=45157593	+	id=chr7&start=37161293&stop=37161472	>lcl|chr7:37161293-37161472
>Magallana_hongkongensis Otp	PRD	QKRHRTRFTPAQLNELERSFAKTHYPDIFMREELALRIGLTESRVQVWFQNRRAKWKKRK	+	id=ScQ1DuM_6034&start=45340816&stop=45340956&&id=ScQ1DuM_6034&start=45345026&stop=45345064	-	id=chr7&stop=36986274&start=36986158&stop=36981946&start=36981902	>lcl|chr7:36981902-36986274	broken
>Magallana_hongkongensis Nk2.2	ANTP	KRKRRVLFSKAQTYELERRFRQQRYLSAPEREHLASIIRLTPVQVKIWFQNHRYKLKRAR	-	id=ScQ1DuM_6034&stop=48755171&start=48754992	+	id=chr7&start=33971271&stop=33971450	>lcl|chr7:33971271-33971450
>Magallana_hongkongensis Vsx-A	PRD	FSIYRTIFTSYQVEELEKTFKEAHYPDLYAREVLALKIDLPEDRIQVWFQNRRAKWRKTE	-	id=ScQ1DuM_6034&stop=52313458&start=52313318&id=ScQ1DuM_6034&stop=52311860&start=52311822	+	id=chr7&start=30596414&stop=30596554&start=30598042&stop=30598089	>lcl|chr7:30596414-30598089
>Magallana_hongkongensis Vsx-B	PRD	FYSCRTIFTSYQLEELEKAFKDAHYPDVYAREVLALKTSLPEDRIQVWFQNRRAKWRKTE	-	id=ScQ1DuM_6034&stop=52332518&start=52332378&id=ScQ1DuM_6034&stop=52329865&start=52329827	+	id=chr7&start=30577598&stop=30577738&start=30580521&stop=30580568	>lcl|chr7:30577598-30580568
>Magallana_hongkongensis Prox	PROS	SMQMTSTLTPMHLRKAKLMFFYVRYPSSAILKVYFPDVKFNKNNTAQLVKWFSNFREFYYIQMEKYARQAIAEGCKSIDDLVV	+	id=ScQ1DuM_6034&start=52505658&stop=52505822&&id=ScQ1DuM_6034&start=52511370&stop=52511450	-	id=chr7&stop=30382231&start=30382076&stop=30376545&start=30376459	>lcl|chr7:30376459-30382231
>Magallana_hongkongensis Six1/2	SINE	GEETSYCFKEKSRTILREWYQHNPYPSPREKRELAEATGLTTTQVSNWFKNRRQRDRAAE	+	id=ScQ1DuM_6034&start=55855753&stop=55855932	-	id=chr7&stop=26863383&start=26863204	>lcl|chr7:26863204-26863383
>Magallana_hongkongensis Hbn	PRD	IRRSRTTFTTYQLHQLERAFEKTQYPDVFTREELAMRLDLSEARVQVWFQNRRAKWRKRE	-	id=ScQ1DuM_6034&stop=57340271&start=57340131&id=ScQ1DuM_6034&stop=57337564&start=57337526	-	id=chr7&stop=43176268&start=43176122&stop=43173552&start=43173505	>lcl|chr7:43173505-43176268
>Magallana_hongkongensis Rax	PRD	TRRNRTTFTTYQLHELERAFEKSHYPDVYSREELAMKIDLPEVRVQVWFQNRRAKWRRQD	+	id=ScQ1DuM_6034&start=59180038&stop=59180178&id=ScQ1DuM_6034&start=59182870&stop=59182908	+	id=chr7&start=45253558&stop=45253698&start=45257489&stop=45257533	>lcl|chr7:45253558-45257533
>Magallana_hongkongensis Otx	PRD	QRRERTTFTRAQLDILESLFQKTRYPDIFMREEVALKINLPESRVQVWFKNRRAKCRQQQ	+	id=ScQ1DuM_6034&start=59615936&stop=59616076&id=ScQ1DuM_6034&start=59617341&stop=59617379	+	id=chr7&start=45713027&stop=45713167&start=45714418&stop=45714459	>lcl|chr7:45713027-45714459
>Magallana_hongkongensis Meis	TALE	RQKKRGIFPKVATNIMRAWLFQHLTHPYPSEEQKKQLAQDTGLTILQVNNWFINARRRIVQPM	+	id=ScQ1DuM_6034&start=59945052&stop=59945126&id=ScQ1DuM_6034&start=59949178&stop=59949255	+	id=chr7&start=45954043&stop=45954111&start=45958063&stop=45958152	>lcl|chr7:45954043-45958152
>Magallana_hongkongensis Hlx	ANTP	RSWSRAVFSNLQRKGLEKRFEVQKYVTKPDRRQLAAMLGLTDAQVKVWFQNRRMKWRHAQ	+	id=ScQ1DuM_6034&start=64864925&stop=64865059&id=ScQ1DuM_6034&start=64866409&stop=64866453	+	id=chr7&start=50380162&stop=50380308&start=50381650&stop=50381697	>lcl|chr7:50380162-50381697
>Magallana_hongkongensis TALE-like IV	TALE	KSSNYKQLHPEARRILGEWYDVHMDNPYPSDEEKSQLAERTGITEQQVKSWFANKRSRANNTK	+	id=ScQ1DuM_6034&start=65359617&stop=65359805	-	id=chr7&stop=49505769&start=49505572	>lcl|chr7:49505572-49505769	Identities = 43/66 (65%)
	\
>Magallana_hongkongensis Alx-like-B/PRD-like 8	PRD	QRRNRTTFTSDQLRELEAVFQHTHYPDCTLREQIAEKVDLTEARVQVWFQNRRAKWRKQE	-	id=ScQ1DuM_11816&stop=2938555&start=2938415&id=ScQ1DuM_11816&stop=2934547&start=2934509	-	id=chr1&stop=2428098&start=2427958&stop=2424281&start=2424237	>lcl|chr1:2424237-2428098
>Magallana_hongkongensis Irx-A	TALE	NGGRRKNATRETTAPLKAWLKEHMKNPYPTKAEKVMLAIVTKMTLTQISTWFANARRRLKKEN	-	id=ScQ1DuM_11816&stop=12660286&start=12660098	+	id=chr1&start=12523432&stop=12523620	>lcl|chr1:12523432-12523620
>Magallana_hongkongensis Pax3/7	PRD	QRRSRTTFTAEQLEELERAFERTHYPDIYTREELAQRTKLTEARVQVWFSNRRARWRKQM	-	id=ScQ1DuM_11816&stop=17476489&start=17476310	-	id=chr1&stop=16944224&start=16944045	>lcl|chr1:16944045-16944224
>Magallana_hongkongensis zfhx HD4	ZF	GKRYRTQMTSLQVRIMKSIFVDYKTPTMAECEMLGREIGLPKRVVQVWFQNARAKEKKAK	-	id=ScQ1DuM_11816&stop=23300629&start=23300450	-	id=chr1&stop=20336545&start=20336366	>lcl|chr1:20336366-20336545
>Magallana_hongkongensis zfhx HD3	ZF	DKRLRTTILPEQLDYLYQKYQIDCNPSRKQLETISAEVGLKKRVVQVWFQNTRARERKGQ	-	id=ScQ1DuM_11816&stop=23301472&start=23301293	-	id=chr1&stop=20337388&start=20337209	>lcl|chr1:20337209-20337388
>Magallana_hongkongensis zfhx HD2	ZF	KRANRTRFTDYQIKVLQEYFEQNAYPKDDELDHLSQMLNLSPRVIVVWFQNARQKARKIY	-	id=ScQ1DuM_11816&stop=23302201&start=23302022	-	id=chr1&stop=20338117&start=20337938	>lcl|chr1:20337938-20338117
>Magallana_hongkongensis zfhx HD1	ZF	QKRARTRINDEQLKILRAHFDINNSPSEEQINAMSEQSGLPQKVIKHWFRNTLFKERQRN	-	id=ScQ1DuM_11816&stop=23302897&start=23302718	-	id=chr1&stop=20338813&start=20338634	>lcl|chr1:20338634-20338813
>Magallana_hongkongensis Irx-B	TALE	AARRKNATRETTNTLKAWLYEHRKNPYPTKGEKIMLAIITKMTLTQVSTWFANARRRLKKENK	-	id=ScQ1DuM_11816&stop=27861788&start=27861600	-	id=chr1&stop=23397138&start=23396950	>lcl|chr1:23396950-23397138
>Magallana_hongkongensis Irx-C	TALE	NARRKNATRETTNTLKAWLYEHRKNPYPTKGEKIMLAIITKMTLTQVSTWFANARRRLKKENK	-	id=ScQ1DuM_11816&stop=27963831&start=27963643	-	id=chr1&stop=23506604&start=23506416	>lcl|chr1:23506416-23506604
>Magallana_hongkongensis Lhx6/8-b1	LIM	AKRVRSSFTEEQLQILQANFRIESNPDSQELNRIAITAGVSRRVAQVWFQNARARQKKQQ	+	id=ScQ1DuM_11816&start=28860682&stop=28860861	+	id=chr1&start=24217369&stop=24217548	>lcl|chr1:24217369-24217548
>Magallana_hongkongensis Lhx6/8-b2	LIM	AKRVRSSFTEEQLQILQANFRIESNPDSQELNRIAITAGVSRRVAQVWFQNARARQKKQQ	+	id=ScQ1DuM_11816&start=28894412&stop=28894591		/	/
>Magallana_hongkongensis Cux	CUT	PKRPRVFFTEEQKDKLRMAYNQDPYPNQNTIEALANELNVGVKTVINWFHNHRMRAKQQQ	-	id=ScQ1DuM_11816&stop=46526179&start=46526000	-	id=chr1&stop=62009098&start=62008919	>lcl|chr1:62008919-62009098
>Magallana_hongkongensis Lhx1/5	LIM	RRGPRTTIKAKQLETLKAAFAATPKPTRHIREQLAQETGLNMRVIQVWFQNRRSKERRMK	+	id=ScQ1DuM_11816&start=59630163&stop=59630303&id=ScQ1DuM_11816&start=59635028&stop=59635066	+	id=chr1&start=39306219&stop=39306359&start=39311044&stop=39311085	>lcl|chr1:39306219-39311085
>Magallana_hongkongensis TALE-like II	TALE	TRPRSRQLNSKATSIMSHWFEKNIDHPYPSDEQKEQLAREGGITVAQVKAWFANKRNRTSNTK	+	id=ScQ1DuM_11816&start=59920322&stop=59920510	+	id=chr1&start=39552050&stop=39552238	>lcl|chr1:39552050-39552238
>Magallana_hongkongensis Irx-D	TALE	AARRKNATRETTSALKAWLYEHRKNPYPTKGEKIMLAIITKMTLTQVSTWFANARRRLKKESK	+	id=ScQ1DuM_11816&start=66406751&stop=66406939	+	id=chr1&start=44879670&stop=44879858	>lcl|chr1:44879670-44879858
	\
>Magallana_hongkongensis Uncx	PRD	RRRTRTNFTGWQLEELERAFQDSHYPDVFMREALALRLDLVESRVQVWFQNRRAKWRKKE	-	id=ScQ1DuM_7791&stop=2261974&start=2261834&id=ScQ1DuM_7791&stop=2256713&start=2256675	+	id=chr8&start=55609064&stop=55609204&start=55614368&stop=55614415	>lcl|chr8:55609064-55614415
>Magallana_hongkongensis CG11294/Arx?/PRD-like 7	PRD	-RRQRTTFTPYQITALEDLFSRTHYPDIFVREELALQINLCEARIQVWFQNRRAKWRKEV	+	id=ScQ1DuM_7791&start=10855930&stop=10856070&id=ScQ1DuM_7791&start=10856778&stop=10856816	-	id=chr8&stop=53250592&start=53250437&stop=53249907&start=53249836	>lcl|chr8:53249836-53250592
>Magallana_hongkongensis Drgx	PRD	QRRNRTTFTLQQLEELEKAFAQTHYPDVFTREDLAMRINLTEARVQVWFQNRRAKWRKSE	-	id=ScQ1DuM_7791&stop=13043607&start=13043572&id=ScQ1DuM_7791&stop=13043443&start=13043339&id=ScQ1DuM_7791&stop=13043249&start=13043211	+	id=chr8&start=51232335&stop=51232568	>lcl|chr8:51232335-51232568	partial
>Magallana_hongkongensis Dmbx	PRD	QRRCRTAFTNQQLSTLEKTFAKTHYPDVVMRERLAMMTNLPEARIQVWFKNRRAKYRKKQ	-	id=ScQ1DuM_7791&stop=22299778&start=22299638&id=ScQ1DuM_7791&stop=22298430&start=22298392	-	id=chr8&stop=42322160&start=42322020&stop=42320809&start=42320768	>lcl|chr8:42320768-42322160
>Magallana_hongkongensis TALE-like XIII_5	TALE	GERPQHKLPEKARETLKQWFSRHEKNPYPSKQQREELCKETGLTDYQVKTWFSNARRKVKHRS	-	id=ScQ1DuM_7791&stop=26004142&start=26003807	+	id=chr8&start=31832018&stop=31832128&start=31832097&stop=31832162&start=31832323&stop=31832373	>lcl|chr8:31832018-31832373
>Magallana_hongkongensis Pitx	PRD	QRRQRTHFTSQQLQELEATFARNRYPDMATREEIAAWTNLTEARVRVWFKNRRAKWRKRE	-	id=ScQ1DuM_7791&stop=40584567&start=40584427&id=ScQ1DuM_7791&stop=40582960&start=40582922	+	id=chr8&start=19862570&stop=19862710	>lcl|chr8:19862570-19862710
>Magallana_hongkongensis Tgif	TALE	ARRRRGNLPKEAVRILKTWLYEHRYNAYPSDQEKVYLSSATNLTVLQVCNWFINARRRILPEM	-	id=ScQ1DuM_7791&stop=60154595&start=60154407	-	id=chr8&stop=3061249&start=3061061	>lcl|chr8:3061061-3061249
	\
>Magallana_hongkongensis POU6	POU	KRKRRTSFTPQALEVLNNFFERNTHPSGAEMTELSDKLNYDREVIRVWFCNKRQALKNTI	+	id=ScQ1DuM_2643&start=8897720&stop=8897803&id=ScQ1DuM_2643&start=8898343&stop=8898438	+	id=chr10&start=22515760&stop=22515843&start=22516292&stop=22516393	>lcl|chr10:22515760-22516393
>Magallana_hongkongensis Arx/Drgx?/PRD-like 9	PRD	QRRFRTTFSRGQLSELESTFLQTHYPDVFQRELLAMKLDLTESRVQVWFQNRRAKWRKHR	+	id=ScQ1DuM_2643&start=21843320&stop=21843460&id=ScQ1DuM_2643&start=21843803&stop=21843841	-	id=chr10&stop=14788008&start=14787868&stop=14787199&start=14787161	>lcl|chr10:14787161-14788008
>Magallana_hongkongensis Cers	CERS	IKDGRPKTVQPNSALENSYKIKKFPSEDTVK-LEKQTDMTEREIQRWFRMRRNQERPSQM	-	id=ScQ1DuM_2643&stop=46092510&start=46092397&stop=46091567&start=46091484	+	id=chr2&start=50168466&stop=50168576&start=50168970&stop=50169053	>lcl|chr2:50168466-50169053
	\
>Magallana_hongkongensis TALE-like VII	TALE	IRKQRASFSKKAILIMEDWYEKNVSHPYPDSITVELIAIQGGITGEQVKKWFGNKRNRSNNTR	+	id=ScQ1DuM_12931&start=11289988&stop=11290158	+	id=scaffold103&start=623706&stop=623894	>lcl|scaffold103:623706-623894
>Magallana_hongkongensis POU3	POU	KRKKRTSIEVTVKGALENHFMKQPKPAAQEISQLAEQLQLEKEVVRVWFCNRRQKEKRMT	-	id=ScQ1DuM_12931&stop=68119245&start=68119066	-	id=chr6&stop=31822359&start=31822180	>lcl|chr6:31822180-31822359
	\
>Magallana_hongkongensis TALE-like IV_A1 HD2	TALE	KSSNYKQLHPEARRILGEWYDVHMDNPYPSDEEKSQLAERAGITEQQVKSWFANKRSRANNTK	-	id=ScQ1DuM_11380&stop=8406&start=8218	-	id=chr7&stop=49505769&start=49505572	>lcl|chr7:49505572-49505769	Identities = 44/66 (66%)
>Magallana_hongkongensis TALE-like IV_A1 HD1	TALE	STNRGKKITAESTFILSKWYNEHIRYPYPSDLEVEQLAEQTELSHQQIKKWMANKRVRNYNTL	-	id=ScQ1DuM_11380&stop=8670&start=8482	-	id=chr7&stop=49506026&start=49505853	>lcl|chr7:49505853-49506026
	\
>Magallana_hongkongensis TALE-like IV_A2 HD2	TALE	KSSNYKQLHPEARRILGEWYDVHMDNPYPSDEEKSQLAERAGITEQQVKSWFANKRSRANNTK	-	id=ScQ1DuM_11381&stop=8406&start=8218
>Magallana_hongkongensis TALE-like IV_A2 HD1	TALE	STNRGKKITAESTFILSKWYNEHIRYPYPSDLEVEQLAEQTELSHQQIKKWMANKRVRNYNTL	-	id=ScQ1DuM_11381&stop=8670&start=8482
	\
>Magallana_hongkongensis TALE-like VI_A2	TALE	NLRSRPSLSQKAVQLMEEWYYSHRDHPYPPSHVIQDLARRGGVKEEQVKKWFSNKRNRSRRSS	+	id=ScQ1DuM_3893&start=2624087&stop=2624275	-	id=chr5&stop=50696950&start=50696762	>lcl|chr5:50696762-50696950
>Magallana_hongkongensis TALE-like VI_A3	TALE	NLRSRPSLSQKAVQLMEEWYYSHRDHPYPPSHVIQDLARRGGVKEEQVKKWFSNKRNRSRRSS	-	id=ScQ1DuM_3893&stop=2631731&start=2631543
>Magallana_hongkongensis PRD-like 5	PRD	PTRSRIKYRQDQLETLEESFRSHQYPDSESIENLAEKVGVSSERVAIWFQNRRAKFKRES	+	id=ScQ1DuM_3893&start=3999814&stop=4000098&start=4000329&stop=4000370	-	id=chr5&stop=47912178&start=47912140&stop=47911997&start=47911893&stop=47911625&start=47911584	>lcl|chr5:47911584-47912178
>Magallana_hongkongensis PRD-like 3	PRD	RKKTRTNYTPVQVQSLEKVFHENPYPDSEKMEQLSKELDIPENKLKVWFQNKRARWRRRM	-	id=ScQ1DuM_3893&stop=8026928&start=8026872&stop=8026623&start=8026537&stop=8026367&start=8026326	+	id=chr5&start=44390461&stop=44390517&start=44390770&stop=44390856&start=44391027&stop=44391068	>lcl|chr5:44390461--44391068
>Magallana_hongkongensis PRD-like 4a	PRD	GTKPRTKYTPEQLELLEGAFLDSQYPDTETLEDLAERLDVSTDKVSVWFQNRRSKFKRQS	-	id=ScQ1DuM_3893&stop=10777838&start=10777800&stop=10775876&start=10775769&stop=10775501&start=10775460	+	id=chr5&start=42000284&stop=42000322&start=42002349&stop=42002486&start=42002704&stop=42002745	>lcl|chr5:4200028442002745
>Magallana_hongkongensis PRD-like 4b	PRD	GTKPRTKYTPEQLELLEGAFLDSQYPDTETLEDLAERLDVSTDKVSVWFQNRRSKFKRQS	+	id=ScQ1DuM_3893&start=10821061&stop=10821099&start=10823002&stop=10823109&start=10823377&stop=10823418
>Magallana_hongkongensis TALE-like IV B2 HD2	TALE	EIPAFQPMAPESRDILNQWYKDNITYPYPTEQQKEELAQLTGLSAQQVKRWLANKRSRANNTR	-	id=ScQ1DuM_3893&stop=13133854&start=13133666	+	id=chr5&start=40265482&stop=40265670	>lcl|chr5:40265482-40265670	Identities = 59/63 (93%)
>Magallana_hongkongensis TALE-like IV B2 HD1	TALE	KRNRTDSTAHEPSQVLNNWYQCHINYPYPTDQEVQELVTLSGLSRKQVKKWMANKRVRCFNTL	-	id=ScQ1DuM_3893&stop=13134094&start=13133906	+	id=chr5&start=40265242&stop=40265430	>lcl|chr5:40265242-40265430	Identities = 56/63 (88%)
>Magallana_hongkongensis TALE-like IV B1 HD2	TALE	EIPAFQPMAPESRDILNQWYKDNITHPYPTEQQRGELAQLTGLSAQQVKRWLANKRSRANNTR	-	id=ScQ1DuM_3893&stop=13140174&start=13139986	+	id=chr5&start=40274588&stop=40274776	>lcl|chr5:40274588-40274776	Identities = 57/63 (90%)
>Magallana_hongkongensis TALE-like IV B1 HD1	TALE	KRNKTDSTAHEPSQVLNNWYQSHINYPYPTDQEVQELVTLSGLSRKQVKKWMANKRVRCFNTL	-	id=ScQ1DuM_3893&stop=13140414&start=13140226	+	id=chr5&start=40274348&stop=40274536	>lcl|chr5:40274348-40274536	Identities = 56/63 (88%)
	\
>Magallana_hongkongensis Dve HD1-a/Cmp	CUT	KTRMRTSFDPEHEIPRLQKWFAENQHPPREVMIKYLEELNSLDSRKGRRPLDLTNIIYWFKNARAAHRRAS	+	id=ScQ1DuM_12370&start=43859&stop=44071	-	id=chr1&stop=51464004&start=51463792	>lcl|chr1:51463792-51464004
>Magallana_hongkongensis Dve HD2-a/Cmp	CUT	KRRTRVFIDPMSEIPKLEKWFAEDTHPSSYMIDKYCEELNKSEYRQKFPKLEAKNVQLWFKNHRAKVKRMR	+	id=ScQ1DuM_12370&start=45164&stop=45376	-	id=chr1&stop=51462694&start=51462482	>lcl|chr1:51462482-51462694
	\
>Magallana_hongkongensis Dve HD1-b/Cmp	CUT	KTRMRTSFDPEHEIPRLQKWFAENQHPPREVMIKYLEELNSLDSRKGRRPLDLTNIIYWFKNARAAHRRAS	+	id=ScQ1DuM_12369&start=44625&stop=44837
>Magallana_hongkongensis Dve HD2-b/Cmp	CUT	RRTRVFIDPMSEIPKLEKWFAEDTHPSSYMIDKYCEELNKSEYRQKFPKLEAKNVQLWFKNHRAKVKR	+	id=ScQ1DuM_12369&start=45930&stop=46142

## Sheet: Crassostrea virginica
Sequence ID	Classes	Domain Sequences		Genome Location
>Crassostrea virginica POU2	POU	RRKKRTSIETNIRVALEKSFQQNPKPSSEEITAVADSLNMEKEVVRVWFCNRRQKQKRIN	-	id=NC_035782.1&stop=13716122&start=13715943	>lcl|NC_035782.1:13715943-13716122
>Crassostrea virginica Cdx-a1	ANTP	KDKYRVVYSDHQRLELEKEFHYSRYITIRRKAELAQTLALSERQVKIWFQNRRAKERKQN	+	id=NC_035782.1&start=25301398&stop=25301577	>lcl|NC_035782.1:25301398-25301577
>Crassostrea virginica Cdx-a2	ANTP	KDKYRVVYSDHQRLELEKEFHYSRYITIRRKAELAQTLALSERQVKIWFQNRRAKERKQN	+	id=NC_035782.1&start=26590721&stop=26590900	>lcl|NC_035782.1:26590721-26590900
>Crassostrea virginica Lhx2/9-a1	LIM	QKRVRTSFKHHQLRTMKSYFALNHNPDAKDLKQLAQKTGLSKRVLQVWFQNARAKYRRNM	-	id=NC_035782.1&stop=30620887&start=30620747&id=NC_035782.1&stop=30620579&start=30620535	>lcl|NC_035782.1:30620535-30620887
>Crassostrea virginica Lhx2/9-a2	LIM	QKRVRTSFKHHQLRTMKSYFALNHNPDAKDLKQLAQKTGLSKRVLQVWFQNARAKYRRNM	-	id=NC_035782.1&stop=30812564&start=30812424&id=NC_035782.1&stop=30812252&start=30812208	>lcl|NC_035782.1:30812208-30812564
>Crassostrea virginica Pbx	TALE	CRRKRRNFSKQATELLNEYFYSHLSNPYPSEEAKEELARKCGITVSQVSNWFGNKRIRYKKNI	+	id=NC_035782.1&start=31320973&stop=31321119&id=NC_035782.1&start=31324394&stop=31324450	>lcl|NC_035782.1:31320973-31324450
>Crassostrea virginica Xlox	ANTP	NKRTRTAYTRGQLLELEKEFHFNKYISRPRRIELAAMLNLTERHIKIWFQNRRMKWKKDE	-	id=NC_035782.1&stop=32847829&start=32847650	>lcl|NC_035782.1:32847650-32847829
>Crassostrea virginica Gsx	ANTP	SKRIRTAFTSTQLLELEREFNSNMYLSRLRRIEIATYLNLSEKQVKIWFQNRRVKFKKEG	-	id=NC_035782.1&stop=32887327&start=32887148	>lcl|NC_035782.1:32887148-32887327
>Crassostrea virginica TALE VI_C	TALE	LFKGRTQLTKKAISMMEEWYQSNLSDPYPCQKVVQSLAVFGEIREEQVRKWFANKRTRHGRTT	-	id=NC_035782.1&stop=40829847&start=40829659	>lcl|NC_035782.1:40829659-40829847
>Crassostrea virginica Barh1-a1	ANTP	PRKARTAFTDQQLNNLEKHFARQKYLSVQDRMELATKLGLSDTQVKTWYQNRR	+	id=NC_035782.1&start=46023282&stop=46023440	>lcl|NC_035782.1:46023282-46023440
>Crassostrea virginica Barh1-a2	ANTP	PRKARTAFTDQQLNNLEKHFARQKYLSVQDRMELATKLGLSDTQVKTWYQNRR	+	id=NC_035782.1&start=46030913&stop=46031071	>lcl|NC_035782.1:46030913-46031071
>Crassostrea virginica Barh1-b1	ANTP	PRKARTAFTDHQLNCLEKSFERQKYLSVQDRMELAAKLNLTDTQVKTWYQNRR	+	id=NC_035782.1&start=46063864&stop=46064022	>lcl|NC_035782.1:46063864-46064022
>Crassostrea virginica Barh2-b2	ANTP	PRKARTAFTDHQLNSLEKSFERQKYLSVQDRMELASKLNLTDTQVKTWYQNRR	-	id=NC_035782.1&stop=46091006&start=46090848	>lcl|NC_035782.1:46090848-46091006
>Crassostrea virginica Mkx	TALE	KIRQKRQTMQNMTRPLKQWLCRNRDNPYPSKLEKEILARDSQMTNTQVSNWFANARRRLKNAV	-	id=NC_035782.1&stop=47940545&start=47940357	>lcl|NC_035782.1:47940357-47940545
>Crassostrea virginica Bsx	ANTP	RRKARTVFSDQQLNGLEKRFEAQRYLSTPERVELANQLSLSETQVKTWFQNRRMKHKKLQ	-	id=NC_035782.1&stop=48574995&start=48574861	>lcl|NC_035782.1:48574861-48574995
>Crassostrea virginica Pknox	TALE	KKSKRGVLPKHATQVMKSWLFQHIVHPYPTEDEKRQIANQTNLTLLQVNNWFINARRRILQPM	-	id=NC_035782.1&stop=49780622&start=49780548&id=NC_035782.1&stop=49780311&start=49780234	>lcl|NC_035782.1:49780234-49780622
>Crassostrea virginica Lhx3/4	LIM	NKRPRTTITAKQLEALKRAYNESPKPARHVREQLSAETGLDMRVVQVWFQNRRAKEKRLK	-	id=NC_035782.1&stop=51949244&start=51949065	>lcl|NC_035782.1:51949065-51949244
>Crassostrea virginica Lmxa	LIM	AKRPRTILTTSQRRKFKQAFEANPKPCRKVREQLAAETGLTIRVVQVWFQNQRAKV	-	id=NC_035782.1&stop=55400836&start=55400747&id=NC_035782.1&stop=55400670&start=55400587	>lcl|NC_035782.1:55400587-55400836
>Crassostrea virginica Lmxb	LIM	PKRPRTILTTSQRRKFKSAFELNPKPCRKVREQLAAETGLSVRVVQVWFQNQRAKV	-	id=NC_035782.1&stop=55428578&start=55428258	>lcl|NC_035782.1:55428258-55428578
>Crassostrea virginica Lhx6/8-a	LIM	AKRVRTTFTEDQLQVLQANFQLDSNPDGQDLERIAQITGLSKRVTQVWFQNSRARQKKQQ	+	id=NC_035782.1&start=62408025&stop=62408204	>lcl|NC_035782.1:62408025-62408204
>Crassostrea virginica Phox	PRD	QRRIRTTFTSAQLKELEKAFAETHYPDIYTREEIAMKTDLTEARVQVWFQNRRAKFRKME	+	id=NC_035782.1&start=63322518&stop=63322658&start=63322777&stop=63322821	>lcl|NC_035782.1:63322518-63322821
>Crassostrea virginica Barx-a	ANTP	CRRSRTVFTELQLIGLEKRFETQKYLSTPDRIDLAESLGLSQVQVKTWYQNRRMKWKKSV	+	id=NC_035782.1&start=71118456&stop=71118635	>lcl|NC_035782.1:71118456-71118635
>Crassostrea virginica POU4-a1	POU	RKRKRTSIAAPEKRSLEAYFAVQPRPSGEKIAQIAEKLDLKKNVVRVWFCNQRQKQKRMK	+	id=NC_035782.1&start=71509590&stop=71509769	>lcl|NC_035782.1:71509590-71509769
>Crassostrea virginica POU4-a2	POU	RKRKRTSIAAPEKRSLEAYFAVQPRPSGEKIAQIAEKLDLKKNVVRVWFCNQRQKQKRMK	-	id=NC_035782.1&stop=72730789&start=72730610	>lcl|NC_035782.1:72730610-72730789
>Crassostrea virginica Barx-b	ANTP	CRRSRTVFTELQLIGLEKRFETQKYLSTPDRIDLAESLGLSQVQVKTWYQNRRMKWKKSV	-	id=NC_035782.1&stop=73098902&start=73098723	>lcl|NC_035782.1:73098723-73098902
>Crassostrea virginica Prrx-a1	PRD	QRRNRTTFNSNQLAALERVFERTHYPDAFVREELARRVNLSEARVQVWFQNRRAKFRRNE	+	id=NC_035782.1&start=73377744&stop=73377890&id=NC_035782.1&start=73377983&stop=73378030	>lcl|NC_035782.1:73377744-73378030
>Crassostrea virginica Prrx-a2	PRD	QRRNRTTFNSNQLAALERVFERTHYPDAFVREELARRVNLSEARVQVWFQNRRAKFRRNE	-	id=NC_035782.1&stop=74789463&start=74789317&id=NC_035782.1&stop=74789224&start=74789177	>lcl|NC_035782.1:74789177-74789463
>Crassostrea virginica Meox	ANTP	PRKERTAFTKHQIRELEKEFSVHNYLTRLRRYEIAVALDLTERQVKVWFQNRRMKWKRVK	-	id=NC_035780.1&stop=88554&start=88417&id=NC_035780.1&stop=85780&start=85730	>lcl|NC_035780.1:85730-88554
>Crassostrea virginica Post1/Hox9-13(15)	ANTP	LRKRRRPYSKFQIAELEREYNNSTYISKSRRWELSQLINLSERQIKIWFQNRRIKAKKVS	-	id=NC_035780.1&stop=1038959&start=1038780	>lcl|NC_035780.1:1038780-1038959
>Crassostrea virginica Post2/Hox9-13(15)	ANTP	GRKKRKPYTRYQTMVLENEFLNSSYITRQKRWEISCKLQLSERQVKVWFQNRRMKRKKLN	+	id=NC_035780.1&start=1190323&stop=1190502	>lcl|NC_035780.1:1190323-1190502
>Crassostrea virginica Lox2/Hox6-8	ANTP	RRRGRQTYTRFQTLELEKEFKFNRYLTRRRRIELSHMLCLTERQIKIWFQNRRMKEKKEL	+	id=NC_035780.1&start=1398187&stop=1398366	>lcl|NC_035780.1:1398187-1398366
>Crassostrea virginica Lox4/Hox6-8	ANTP	RRRGRQTYSRYQTLELEKEFQFNHYLTRKRRIEVAHSLCLTERQIKIWFQNRRMKLKKER	+	id=NC_035780.1&start=1455058&stop=1455237	>lcl|NC_035780.1:1455058-1455237
>Crassostrea virginica Lox5/Hox6-8	ANTP	QKRTRQTYTRYQTLELEKEFHFNRYLTRRRRIEIAHLLGLTERQIKIWFQNRRMKWKKDN	+	id=NC_035780.1&start=1521701&stop=1521880	>lcl|NC_035780.1:1521701-1521880
>Crassostrea virginica Hox5	ANTP	SKRSRTSYTRHQTLELEKEFHYNKYLTRRRRIEIAHALNLTERQIKIWFQNRRMKWKKEH	+	id=NC_035780.1&start=1640170&stop=1640349	>lcl|NC_035780.1:1640170-1640349
>Crassostrea virginica Hox4	ANTP	SKRNRTAYTRHQILELEKEFHFNRYLTRRRRIEIAHTLCLSERQIKIWFQNRRMKWKKEH	+	id=NC_035780.1&start=1677748&stop=1677927	>lcl|NC_035780.1:1677748-1677927
>Crassostrea virginica Hox3	ANTP	TKRARTAYTSAQLVELEKEFHFNRYLCRPRRIEMAALLSLTERQIKIWFQNRRMKFKKEQ	+	id=NC_035780.1&start=1739342&stop=1739521	>lcl|NC_035780.1:1739342-1739521
>Crassostrea virginica Hox2	ANTP	TRRLRTAYTNTQLLELEKEFHFNKYLCRPRRIEIAASLDLTERQVKVWFQNRRMKYKRQT	+	id=NC_035780.1&start=1775309&stop=1775443&id=NC_035780.1&start=1776165&stop=1776212	>lcl|NC_035780.1:1775309-1776212
>Crassostrea virginica Hox1	ANTP	PNMGRTNFTNKQLTELEKEFHFNKYLTRARRIEIAAALGLNETQVKIWFQNRRMKQKKRL	+	id=NC_035780.1&start=1833282&stop=1833461	>lcl|NC_035780.1:1833282-1833461
>Crassostrea virginica TALE V	TALE	EARKTRLLPKRSVKILDGWFTENLSNPYPSRDQTIRLALDCGLTVEQVRKWFANKRNRSRNNR	+	id=NC_035780.1&start=2571348&stop=2571536	>lcl|NC_035780.1:2571348-2571536
>Crassostrea virginica TALE VII-like	TALE	PIRPRPLLSKRAVQLMENWYDSHLEHPYPSVDVIEQLSAAGNITGEQVKKWFANKRNRSNNTR	+	id=NC_035780.1&start=2578635&stop=2578823	>lcl|NC_035780.1:2578635-2578823
>Crassostrea virginica Ro-a1	ANTP	PRRQRTTFSSEQTVKLEIEYSRTEYITRSRRYELAEILCLTENQIKIWFQNRRAKEKRIE	+	id=NC_035780.1&start=5791245&stop=5791424	>lcl|NC_035780.1:5791245-5791424
>Crassostrea virginica Ro-a2	ANTP	PRRQRTTFSSEQTVKLEIEYSRTEYITRSRRYELAEILCLTENQIKIWFQNRRAKEKRIE	+	id=NC_035780.1&start=5981185&stop=5981364	>lcl|NC_035780.1:5981185-5981364
>Crassostrea virginica Alx-A	PRD	KRRNRTTFTSFQLEEMERVFQKTHYPDVYAREQLALRCNLTEARVQVWFQNRRAKWRKRE	+	id=NC_035780.1&start=8026643&stop=8026783&id=NC_035780.1&start=8034026&stop=8034067	>lcl|NC_035780.1:8026643-8034067
>Crassostrea virginica Evxa	ANTP	VRRYRTAFTREQIGRLEKEFYKENYVSRPRRCELAKLLNLPENTIKVWFQNRRMKDKRQR	+	id=NC_035780.1&start=8403049&stop=8403189&id=NC_035780.1&start=8403306&stop=8403350	>lcl|NC_035780.1:8403049-8403350
>Crassostrea virginica Evxb	ANTP	IRRYRTAFTKEQLNRLEKEFLKENYVSRPKRCELAAQLNLSESTIKVWFQNRRMKDKRQR	-	id=NC_035780.1&stop=8478277&start=8477984	>lcl|NC_035780.1:8477984-8478277
>Crassostrea virginica Alx-like?/PRD-like 6 A1	PRD	SKRNRTTFSTKQLQELEKVFRKTHYPDVFLREKLASKIKLPESRIQVWFQNRRAKWRKRE	+	id=NC_035780.1&start=10857308&stop=10857457&id=NC_035780.1&start=10858701&stop=10858817	>lcl|NC_035780.1:10857308-10858817
>Crassostrea virginica Alx-like?/PRD-like 6 A2	PRD	SKRNRTTFSTKQLQELEKVFRKTHYPDVFLREKLASKIKLPESRIQVWFQNRRAKWRKRE	-	id=NC_035780.1&stop=11311482&start=11311333&id=NC_035780.1&stop=11310051&start=11310010	>lcl|NC_035780.1:11310010-11311482
>Crassostrea virginica Mnx	ANTP	TRRPRTAFTSQQLLELERQFKMNKYLSRPKRFEVATSLMLTETQVKIWFQNRRMKWKRSK	+	id=NC_035780.1&start=15585438&stop=15585572&id=NC_035780.1&start=15586811&stop=15586858	>lcl|NC_035780.1:15585438-15586858
>Crassostrea virginica Dbx	ANTP	GMLRRAVFSDMQRKGLEKMFQKQKYISKPDRKKLAAKLGLKDSQVKIWFQNRRMKWRNSK	-	id=NC_035780.1&stop=16738494&start=16738360&id=NC_035780.1&stop=16736722&start=16736675	>lcl|NC_035780.1:16736675-16738494
>Crassostrea virginica Pax4/6-a1	PRD	LQRNRTSFTAAQIEALEKEFERTHYPDVFARERLSQKIDLPEARIQVWFSNRRAKWRREE	+	id=NC_035780.1&start=37361918&stop=37361971&id=NC_035780.1&start=37362173&stop=37362256&id=NC_035780.1&start=37362393&stop=37362437	>lcl|NC_035780.1:37361918-37362437
>Crassostrea virginica Pax4/6-a2	PRD	LQRNRTSFTAAQIEALEKEFERTHYPDVFARERLSQKIDLPEARIQVWFSNRRAKWRREE	+	id=NC_035780.1&start=38865443&stop=38865496&id=NC_035780.1&start=38865698&stop=38865781&id=NC_035780.1&start=38865918&stop=38865962	>lcl|NC_035780.1:38865443-38865962
>Crassostrea virginica Gbx	ANTP	TRRRRTAFTSEQLLELEKEFHSKKYLSLTERSHIAHNLKLSEVQVKIWFQNRRAKWKRVK	-	id=NC_035780.1&stop=42517036&start=42516857	>lcl|NC_035780.1:42516857-42517036
>Crassostrea virginica En-b	ANTP	EKRPRTAFTTEQLQRLKSEFEENHYLTEKRRLELSEELKLSESQIKIWFQNKRAKIKKST	-	id=NC_035780.1&stop=47515348&start=47515169	>lcl|NC_035780.1:47515169-47515348
>Crassostrea virginica En-a1	ANTP	DKRPRTAFSNEQLQRLKVEFDKCQYLTEQRRLELAKTLNLSEGQIKIWFQNKRAKVKKST	+	id=NC_035780.1&start=47528222&stop=47528401	>lcl|NC_035780.1:47528222-47528401
>Crassostrea virginica En-a2	ANTP	DKRPRTAFSNEQLQRLKVEFDKCQYLTEQRRLELAKTLNLSEGQIKIWFQNKRAKVKKST	+	id=NC_035780.1&start=49263681&stop=49263860	>lcl|NC_035780.1:49263681-49263860
>Crassostrea virginica Onecut	CUT	PKKPRLVFTDIQRRTLHAIFKETKRPSKEMQATIAQQLGLEVTTVANFFMNARRRSLDKW	-	id=NC_035780.1&stop=51127779&start=51127600	>lcl|NC_035780.1:51127600-51127779
>Crassostrea virginica Dve-HD1-a1	CUT	KTRMRTSFDPEHEIPRLQKWFTENQHPPREVMIKYLEELNSLDSRKGRRPLDLTNIIYWFKNARAAHRRAS	+	id=NC_035780.1&start=52622690&stop=52622902	>lcl|NC_035780.1:52622690-52622902
>Crassostrea virginica Dve-HD2-a1	CUT	KRRTRVFIDPMSEIPKLEKWFAEDTHPSSYMIDKYCEELNKSEYRQKFPKLEAKNVQLWFKNHRAKVKRMR	+	id=NC_035780.1&start=52623986&stop=52624198	>lcl|NC_035780.1:52623986-52624198
>Crassostrea virginica Dve-HD2-a2	CUT	KRRTRVFIDPMSEIPKLEKWFAEDTHPSSYMIDKYCEELNKSEYRQKFPKLEAKNVQLWFKNHRAKVKRMR	-	id=NC_035780.1&stop=53079838&start=53079626	>lcl|NC_035780.1:53079626-53079838
>Crassostrea virginica Dve-HD1-a2	CUT	KTRMRTSFDPEHEIPRLQKWFTENQHPPREVMIKYLEELNSLDSRKGRRPLDLTNIIYWFKNARAAHRRAS	-	id=NC_035780.1&stop=53081134&start=53080922	>lcl|NC_035780.1:53080922-53081134
>Crassostrea virginica TALE-like I	TALE	ESKKHPSLPKEAVAIMLEWLRQHKDNPYPNDDEKAMLIKQTGLTINQINYWFTNARRRILPKW	-	id=NC_035780.1&stop=55097804&start=55097754&id=NC_035780.1&stop=55097159&start=55097001	>lcl|NC_035780.1:55097001-55097159
>Crassostrea virginica Dlx-a1	ANTP	MRKPRTIYSSLQLQQLNRRFQRTQYLALPERAELAASLGLTQTQVKIWFQNRRSKAKKMI	-	id=NC_035780.1&stop=57418809&start=57418675&id=NC_035780.1&stop=57410087&start=57410037	>lcl|NC_035780.1:57410037-57418809
>Crassostrea virginica Dlx-a2	ANTP	MRKPRTIYSSLQLQQLNRRFQRTQYLALPERAELAASLGLTQTQVKIWFQNRRSKAKKMI	-	id=NC_035780.1&stop=57634201&start=57634067&id=NC_035780.1&stop=57625479&start=57625429	>lcl|NC_035780.1:57625429-57634201
>Crassostrea virginica Zeb	ZF	KFRMRTHISEEQLAVLKSHYKENARPRKFELIRIGKEIGKEKRVVQVWFQNMRARDRRQG	-	id=NC_035780.1&stop=57818691&start=57818512	>lcl|NC_035780.1:57818512-57818691
>Crassostrea virginica Irx-A2	TALE	NGGRRKNATRETTAPLKAWLKEHMKNPYPTKAEKVMLAIVTKMTLTQISTWFANARRRLKKEN	-	id=NC_035789.1&stop=416330&start=416142	>lcl|NC_035789.1:416142-416330
>Crassostrea virginica Post2/Hox9-13(15)	ANTP	GRKKRKPYTRYQTMVLENEFLNSSYITRQKRWEISCKLQLSERQVKVWFQNRRMKRKKLN	-	id=NC_035789.1&stop=17905592&start=17905413	>lcl|NC_035789.1:17905413-17905592
>Crassostrea virginica Gsc-A2	PRD	KRRHRTIFTEEQLEELENTFQKTHYPDVMLREELAMKVDLKEERVEVWFKNRRAKWRKQK	-	id=NC_035789.1&stop=18678083&start=18677943&id=NC_035789.1&stop=18676618&start=18676577	>lcl|NC_035789.1:18676577-18678083
>Crassostrea virginica TALE-like II_A1	TALE	SRPRSRTLNAKATAIMSRWFEKNINHPYPSDEQKEQLAQEGGITVAQVKAWFANKRNRTSNTK	-	id=NC_035784.1&stop=5886233&start=5886045	>lcl|NC_035784.1:5886045-5886233
>Crassostrea virginica Lhx1/5-a1	LIM	RRGPRTTIKAKQLETLKAAFAATPKPTRHIREQLAQETGLNMRVIQVWFQNRRSKERRMK	-	id=NC_035784.1&stop=6107191&start=6107051&id=NC_035784.1&stop=6102535&start=6102491	>lcl|NC_035784.1:6102491-6107191
>Crassostrea virginica TALE-like II_A2	TALE	SRPRSRTLNAKATAIMSRWFEKNINHPYPSDEQKEQLAQEGGITVAQVKAWFANKRNRTSNTK	-	id=NC_035784.1&stop=6834072&start=6833884	>lcl|NC_035784.1:6833884-6834072
>Crassostrea virginica Lhx1/5-a2	LIM	RRGPRTTIKAKQLETLKAAFAATPKPTRHIREQLAQETGLNMRVIQVWFQNRRSKERRMK	-	id=NC_035784.1&stop=7051853&start=7051713&id=NC_035784.1&stop=7047183&start=7047139	>lcl|NC_035784.1:7047139-7051853
>Crassostrea virginica Irx-D	TALE	AARRKNATRETTSALKAWLYEHRKNPYPTKGEKIMLAIITKMTLTQVSTWFANARRRLRKRAX	-	id=NC_035784.1&stop=12337068&start=12336883	>lcl|NC_035784.1:12336883-12337068
>Crassostrea virginica Irx-A1	TALE	NGGRRKNATRETTAPLKAWLKEHMKNPYPTKAEKVMLAIVTKMTLTQISTWFANARRRLKKEN	-	id=NC_035784.1&stop=22734975&start=22734787	>lcl|NC_035784.1:22734787-22734975
>Crassostrea virginica Irx-C	TALE	NARRKNATRETTNTLKAWLYEHRKNPYPTKGEKIMLAIITKMTLTQVSTWFANARRRLKKENK	-	id=NC_035784.1&stop=24775389&start=24775204	>lcl|NC_035784.1:24775204-24775389
>Crassostrea virginica zfhx HD4	ZF	GKRYRTQMTSLQVRIMKSIFVDYKTPTMAECEMLGREIGLPKRVVQVWFQNARAKEKKAK	-	id=NC_035784.1&stop=32845683&start=32845504	>lcl|NC_035784.1:32845504-32845683
>Crassostrea virginica zfhx HD3	ZF	DKRLRTTILPEQLDYLYQKYQIDCNPSRKQLETISAEVGLKKRVVQVWFQNTRARERKGQ	-	id=NC_035784.1&stop=32846520&start=32846341	>lcl|NC_035784.1:32846341-32846520
>Crassostrea virginica zfhx HD2	ZF	KRANRTRFTDYQIKVLQEYFEQNAYPKDDELDHLSQMLNLSPRVIVVWFQNARQKARKIY	-	id=NC_035784.1&stop=32847248&start=32847069	>lcl|NC_035784.1:32847069-32847248
>Crassostrea virginica zfhx HD1	ZF	QKRARTRINDEQLKILRAHFDINNSPSEEQINAMSDQSGLPQKVIKHWFRNTLFKERQRN	-	id=NC_035784.1&stop=32847943&start=32847764	>lcl|NC_035784.1:32847764-32847943
>Crassostrea virginica Cux	CUT	PKRPRVFFTEEQKDKLRMAYNQDPYPNQNTIEALANELNVGVKTVINWFHNHRMRAKQQQ	-	id=NC_035784.1&stop=41022421&start=41022242	>lcl|NC_035784.1:41022242-41022421
>Crassostrea virginica Lhx6/8-b	LIM	AKRVRSSFTEEQLQILQANFRIESNPDSQELNRISLTAGVSRRVAQVWFQNARARQKKQQ	+	id=NC_035784.1&start=44726769&stop=44726948	>lcl|NC_035784.1:44726769-44726948
>Crassostrea virginica Alx-like-B/PRD-like 8	PRD	QRRNRTTFSSDQLRELEAVFQHTHYPDCTLREQIAEKVELTEARVQVWFQNRRAKWRKQE	+	id=NC_035784.1&start=44735923&stop=44736063&id=NC_035784.1&start=44740677&stop=44740724	>lcl|NC_035784.1:44735923-44740724
>Crassostrea virginica Pax3/7	PRD	QRRSRTTFTAEQLDELERAFERTHYPDIYTREELAQRTKLTEARVQVWFSNRRARWRKQM	+	id=NC_035784.1&start=57017440&stop=57017619	>lcl|NC_035784.1:57017440-57017619
>Crassostrea virginica Irx-B	TALE	AARRKNATRETTNTLKAWLYEHRKNPYPTKGEKIMLAIITKMTLTQVSTWFANARRRLKKENK	-	id=NC_035784.1&stop=61440787&start=61440599	>lcl|NC_035784.1:61440599-61440787
>Crassostrea virginica Nk5-b	ANTP	RKKTRTVFSRHQIFYLESAFDAKRYLSSTERSEIASTLNLTETQVKVWFQNRRNKWKSQL	+	id=NC_035784.1&start=62322007&stop=62322186	>lcl|NC_035784.1:62322007-62322186
>Crassostrea virginica Shox	PRD	QRRSRTNFTLEQLNDLERLFDETHYPDAFMREELSQRLGLSEARVQVWFQNRRAKCRKQE	-	id=NC_035784.1&stop=63331928&start=63331788&id=NC_035784.1&stop=63327945&start=63327904	>lcl|NC_035784.1:63327904-63331928
>Crassostrea virginica Vent1-like	ANTP	RKKARTAFSSEQVQELEKRYQSQKYLPANERQALAETLGLSDQQVKTWFQNRRMKEKRQK	+	id=NC_035784.1&start=63464949&stop=63465095&id=NC_035784.1&start=63465200&stop=63465247	>lcl|NC_035784.1:63464949-63465247
>Crassostrea virginica Arx-A	PRD	QRRYRTTFTSFQLEELERAFQKTHYPDVFMREELAMRIDLTEARVQVWFQNRRAKWRKKE	-	id=NC_035784.1&stop=63688899&start=63688807&id=NC_035784.1&stop=63688523&start=63688470&id=NC_035784.1&stop=63687463&start=63687404	>lcl|NC_035784.1:63687404-63688899
>Crassostrea virginica Hhex	ANTP	RKGGQVRFSNDQTVELEKKFESHKYLSPPERKRLAKTLQLTERQVKTWFQNRRAKWRRLK	+	id=NC_035784.1&start=64171705&stop=64171842&id=NC_035784.1&start=64172987&stop=64173034	>lcl|NC_035784.1:64171705-64173034
>Crassostrea virginica Lbx	ANTP	RRKSRTAFTNQQIYELEKRFLYQKYLTPADRDEIAQNLGLSNAQVITWFQNRRAKLKRDL	-	id=NC_035784.1&stop=64848691&start=64848512	>lcl|NC_035784.1:64848512-64848691
>Crassostrea virginica Msx	ANTP	NRKPRTPFTTSQLLALERKFRQKQYLSIAERAEFSASLNLTETQVKIWFQNRRAKAKRLH	-	id=NC_035784.1&stop=65107195&start=65107016	>lcl|NC_035784.1:65107016-65107195
>Crassostrea virginica Hopx	PRD	PSTNLPKTTPEQEKLLQSSFSNNRNPTELDLILIAAEVGLSEDDVKLWYQHRLACWRQQQ	+	id=NC_035784.1&start=65915968&stop=65916108&id=NC_035784.1&start=65917947&stop=65917985	>lcl|NC_035784.1:65915968-65917985
>Crassostrea virginica Nk1	ANTP	PRRARTAFTYEQLVALENKFKTTRYLSVCERLNLALSLNLTETQVKIWFQNRRTKWKKQN	-	id=NC_035784.1&stop=67425369&start=67425190	>lcl|NC_035784.1:67425190-67425369
>Crassostrea virginica Tlx-a	ANTP	RKKPRTSFSRMTIIELEKRFDRQKYLASSERTSLAKSLKISDSQVKTWFQNRRTKWR	+	id=NC_035784.1&start=73848929&stop=73849099	>lcl|NC_035784.1:73848929-73849099
>Crassostrea virginica Tlx-b	ANTP	RKKPRTSFSRLQIMELEKRFHRQKYLASAERSTLAKALKMTDAQVKTWFQNRRTKWR	+	id=NC_035784.1&start=73860850&stop=73861020	>lcl|NC_035784.1:73860850-73861020
>Crassostrea virginica Repo?/PRD-like	PRD	LYRTTFSPFQLKEMEKAFRKAPYPDVMTREELARRLALNESRVQVWFQNRRAKWRKGY	+	id=NC_035784.1&start=75550591&stop=75550725&id=NC_035784.1&start=75550899&stop=75550940	>lcl|NC_035784.1:75550591-75550940
>Crassostrea virginica Nk3	ANTP	KKRSRAAFSHAQVFELERRFRHQRYLSGPERADLANALKLTETQIKIWFQNRRYKTKRRQ	+	id=NC_035784.1&start=82789992&stop=82790171	>lcl|NC_035784.1:82789992-82790171
>Crassostrea virginica Vax	ANTP	PKRARTTFSPEQLFQLEKEFQRNQYLVGKERTQLAKQLKLSETQVKVWFQNRRTKYKRDR	-	id=NC_035784.1&stop=95857920&start=95857783&id=NC_035784.1&stop=95856462&start=95856415	>lcl|NC_035784.1:95856415-95857920
>Crassostrea virginica TALE-like VII_A1	TALE	VRKQRASFPRKAIQIMEDWYQKNVDHPYPDTITVELIAIQGGISAEQVKKWFGNKRNRSNNTR	-	id=NC_035785.1&stop=8560449&start=8560261	>lcl|NC_035785.1:8560261-8560449
>Crassostrea virginica TALE-like VII_A2	TALE	VRKQRASFPRKAIQIMEDWYQKNVDHPYPDTITVELIAIQGGISAEQVKKWFGNKRNRSNNTR	+	id=NC_035785.1&start=10751811&stop=10751999	>lcl|NC_035785.1:10751811-10751999
>Crassostrea virginica Nk6	ANTP	KKHTRPTFSGQQIFALEKTFEQTKYLAGPERARLAYALGMSESQVKVWFQNRRTKWRKKH	+	id=NC_035785.1&start=30461068&stop=30461208&id=NC_035785.1&start=30466827&stop=30466874	>lcl|NC_035785.1:30461068-30466874
>Crassostrea virginica Emxc	ANTP	PKRIRTAFSPSQLLKLENAFEKNHYVVGQERKDLATKLNLSETQVKVWFQNRRTKFKRVK	+	id=NC_035785.1&start=31091802&stop=31091942&id=NC_035785.1&start=31094917&stop=31094967	>lcl|NC_035785.1:31091802-31094967
>Crassostrea virginica Emxb	ANTP	PKRIRTAFSPSQLLQLEKAFEKSHYVVGQERKDLASELQLTETQVKVWFQNRRTKHKRIK	+	id=NC_035785.1&start=31127906&stop=31128040&id=NC_035785.1&start=31129676&stop=31129726	>lcl|NC_035785.1:31127906-31129726
>Crassostrea virginica Emxa	ANTP	SKRVRTAFSPTQLLQLEHAFERNHYVVGQERKELALKLGLSETQVKVWFQNRRTKFKRVK	-	id=NC_035785.1&stop=31177618&start=31177484&id=NC_035785.1&stop=31175609&start=31175559	>lcl|NC_035785.1:31175559-31177618
>Crassostrea virginica Noto	ANTP	GKRVRTIFTPEQLERLEAEFEKQQYMVGTERYYLACSLNLTEAQVKVWFQNRRIKWRKQT	+	id=NC_035785.1&start=34184454&stop=34184546&id=NC_035785.1&start=34184731&stop=34184829	>lcl|NC_035785.1:34184454-34184829
>Crassostrea virginica Nk7	ANTP	KKKARTTFTGRQIFELEKQFEQKKYLSSAERAEMATLLNVTETQVKIWFQNRRTKWKKQE	+	id=NC_035785.1&start=35457513&stop=35457653&id=NC_035785.1&start=35459035&stop=35459103	>lcl|NC_035785.1:35457513-35459103
>Crassostrea virginica Nk4	ANTP	RRKPRVLFSQAQVFELERRFKQQRYLSAPEREQLANLLKLTSTQVKIWFQNRRYKCKRQR	-	id=NC_035785.1&stop=37694685&start=37694506	>lcl|NC_035785.1:37694506-37694685
>Crassostrea virginica Nk5-a	ANTP	KKKTRTVFSRSQVFQLESTFDMKRYLSSSERAGLAASLQLTETQVKIWFQNRRNKWKRQL	-	id=NC_035785.1&stop=42578129&start=42577950	>lcl|NC_035785.1:42577950-42578129
>Crassostrea virginica Cers	Cers	IKDGKPKVVQPNSALENSYKVKKFPSEETIKALEKQTDLSERQIQRWFRMRRNQERPSQM	-	id=NC_035788.1&stop=21700235&start=21700143&stop=21699766&start=21699680	>lcl|NC_035788.1:21699680-21700235
>Crassostrea virginica POU6	POU	KRKRRTSFTPQALEVLNNFFERNTHPSGAEMTELSDKLNYDREVIRVWFCNKRQALKNTI	-	id=NC_035788.1&stop=53317895&start=53317695&id=NC_035788.1&stop=53317464&start=53317363	>lcl|NC_035788.1:53317363-53317895
>Crassostrea virginica Arx-B	PRD	QRRFRTTFTKSQLHELERAFLQTHYPDVFQREMLAMRLDLTESRVQVWFQNRRAKWRKHI	-	id=NC_035788.1&stop=77587252&start=77587112&id=NC_035788.1&stop=77586913&start=77586875	>lcl|NC_035788.1:77586875-77587252
>Crassostrea virginica TALE-like III_A1	TALE	RQRHNQPLNLKAVRIMTEWYDKHEENPYPSKAEKEVMSREGGISITQVKSWFANKRNRSNNTK	+	id=NC_035783.1&start=195245&stop=195433	>lcl|NC_035783.1:195245-195433
>Crassostrea virginica Otp-A1	PRD	QKRHRTRFTPAQLNELERSFAKTHYPDIFMREELALRIGLTESRVQVWFQNRRAKWKKRK	-	id=NC_035783.1&stop=4410828&start=4410688&id=NC_035783.1&stop=4406523&start=4406476	>lcl|NC_035783.1:4406476-4410828
>Crassostrea virginica Hbn	PRD	IRRSRTTFTTYQLHQLERAFEKTQYPDVFTREELAMRLDLSEARVQVWFQNRRAKWRKRE	-	id=NC_035783.1&stop=5582217&start=5582077&id=NC_035783.1&stop=5578639&start=5578592	>lcl|NC_035783.1:5578592-5582217
>Crassostrea virginica Otp-A2	PRD	QKRHRTRFTPAQLNELERSFAKTHYPDIFMREELALRIGLTESRVQVWFQNRRAKWKKRK	+	id=NC_035783.1&start=6684049&stop=6684189&id=NC_035783.1&start=6688346&stop=6688393	>lcl|NC_035783.1:6684049-6688393
>Crassostrea virginica Nk2.2	ANTP	KRKRRVLFSKAQTYELERRFRQQRYLSAPEREHLASIIRLTPVQVKIWFQNHRYKLKRAR	-	id=NC_035783.1&stop=9810502&start=9810323	>lcl|NC_035783.1:9810323-9810502
>Crassostrea virginica Rax	PRD	TRRNRTTFTTYQLHELERAFEKSHYPDVYSREELAMKIDLPEVRVQVWFQNRRAKWRRQD	-	id=NC_035783.1&stop=13855819&start=13855679&id=NC_035783.1&stop=13854222&start=13854160	>lcl|NC_035783.1:13854160-13855819
>Crassostrea virginica Otx	PRD	QRRERTTFTRAQLDILESLFQKTRYPDIFMREEVALKINLPESRVQVWFKNRRAKCRQQQ	-	id=NC_035783.1&stop=17157986&start=17157846&id=NC_035783.1&stop=17156603&start=17156562	>lcl|NC_035783.1:17156562-17157986
>Crassostrea virginica Meis	TALE	RQKKRGIFPKVATNIMRAWLFQHLTHPYPSEEQKKQLAQDTGLTILQVNNWFINARRRIVQPM	+	id=NC_035783.1&start=17837775&stop=17837849&id=NC_035783.1&start=17841903&stop=17842007	>lcl|NC_035783.1:17837775-17842007
>Crassostrea virginica Hlx	ANTP	RSWSRAVFSNLQRKGLEKRFEVQKYVTKPDRRQLAAMLGLTDAQVKVWFQNRRMKWRHAQ	-	id=NC_035783.1&stop=20173953&start=20173819&id=NC_035783.1&stop=20172946&start=20172899	>lcl|NC_035783.1:20172899-20173953
>Crassostrea virginica TALE-like-IV_B	TALE	KSNNYKQLHPEARRILNTWYDANRDNPYPSDEEKSELARLTGITDQQVKSWFANKRSRANNTK	+	id=NC_035783.1&start=20754989&stop=20755177	>lcl|NC_035783.1:20754989-20755177
>Crassostrea virginica Msxlx-A1	ANTP	GRNPRVPFTQHQVAVLEHKFRRTHYLSSLDVAELSTALSLTENRVKIWFQNRRARERRDR	-	id=NC_035783.1&stop=22629144&start=22629010&id=NC_035783.1&stop=22620873&start=22620823	>lcl|NC_035783.1:22620823-22629144
>Crassostrea virginica Six1/2-A1	SINE	GEETSYCFKEKSRTILREWYQHNPYPSPREKRELAEATGLTTTQVSNWFKNRRQRDRAAE	-	id=NC_035783.1&stop=28823323&start=28823144	>lcl|NC_035783.1:28823144-28823323
>Crassostrea virginica Six1/2-A2	SINE	GEETSYCFKEKSRTILREWYQHNPYPSPREKRELAEATGLTTTQVSNWFKNRRQRDRAAE	-	id=NC_035783.1&stop=29393898&start=29393719	>lcl|NC_035783.1:29393719-29393898
>Crassostrea virginica Prop	PRD	RRRHRTTFTQEQLQELENAFAKSHYPDIYCREELARITKLNEARIQVWFQNRRAKYRKQE	+	id=NC_035783.1&start=30247908&stop=30248054&id=NC_035783.1&start=30252370&stop=30252417	>lcl|NC_035783.1:30247908-30252417
>Crassostrea virginica Msxlx-A2	ANTP	GRNPRVPFTQHQVAVLEHKFRRTHYLSSLDVAELSTALSLTENRVKIWFQNRRARERRDR	+	id=NC_035783.1&start=33086859&stop=33086993&id=NC_035783.1&start=33096628&stop=33096678	>lcl|NC_035783.1:33096628-33086993
>Crassostrea virginica Gsc-A1	PRD	KRRHRTIFTEEQLEELENTFQKTHYPDVMLREELAMKVDLKEERVEVWFKNRRAKWRKQK	-	id=NC_035783.1&stop=38892916&start=38892776&id=NC_035783.1&stop=38891455&start=38891414	>lcl|NC_035783.1:38891414-38892916
>Crassostrea virginica Nk2.1-A1	ANTP	RRKRRVLFSQAQVYELERRFKQQKYLSAPEREHLASMINLTPTQVKIWFQNHRYKCKRQL	+	id=NC_035783.1&start=39536659&stop=39536838	>lcl|NC_035783.1:39536659-39536838
>Crassostrea virginica Nk2.1-A2	ANTP	RRKRRVLFSQAQVYELERRFKQQKYLSAPEREHLASMINLTPTQVKIWFQNHRYKCKRQL	-	id=NC_035783.1&stop=42219417&start=42219238	>lcl|NC_035783.1:42219238-42219417
>Crassostrea virginica Lopx	Other	PPRERLSYTRYQLELLNGIYNHVRYPNSTQKQLIAKRVGITREQVKIWFQNRRRKDVVSK	+	id=NC_035783.1&start=42513311&stop=42513451&id=NC_035783.1&start=42513580&stop=42513624	>lcl|NC_035783.1:42513311-42513624
>Crassostrea virginica Gsc-B1	PRD	KRRHRTIFTEEQLEELEKTFNKTHYPDVLLREELAMKIDLKEERVEVWFKNRRAKWRKVK	-	id=NC_035783.1&stop=43476235&start=43476095&id=NC_035783.1&stop=43474444&start=43474400	>lcl|NC_035783.1:43474400-43476235
>Crassostrea virginica Gsc-B2	PRD	KRRHRTIFTEEQLEELEKTFNKTHYPDVLLREELAMKIDLKEERVEVWFKNRRAKWRKVK	-	id=NC_035783.1&stop=43575330&start=43575190&id=NC_035783.1&stop=43573523&start=43573479	>lcl|NC_035783.1:43573479-43575330
>Crassostrea virginica Prox	PROS	XXXXTSTLTPMHLRKAKLMFFYVRYPSSAILKVYFPDVKFNKNNTAQLVKWFSNFREFYYIQMEKYARQAIAEGCKSIDDLVV	-	id=NC_035783.1&stop=44671040&start=44670885&id=NC_035783.1&stop=44665099&start=44665001	>lcl|NC_035783.1:44665001-44671040
>Crassostrea virginica Vsx-A	PRD	XSLFRTIFTSYQVEELEKTFKDAHYPDLYAREVLALKIDLPEDRIQVWFQNRRAKWRKTE	-	id=NC_035783.1&stop=44883065&start=44882928&id=NC_035783.1&stop=44881106&start=44881065	>lcl|NC_035783.1:44881065-44883065
>Crassostrea virginica Vsx-B	PRD	FSHFRTIFTSYQLEELEKAFKDAHYPDVYAREVLALKTSLPEDRIQVWFQNRRAKWRKTE	-	id=NC_035783.1&stop=44902015&start=44901875&id=NC_035783.1&stop=44899738&start=44899697	>lcl|NC_035783.1:44899697-44902015
>Crassostrea virginica Six4/5	SINE	GEETIYCFKEKSRQSLKECYKNNRYPTPDEKRNLAKKTGLTLTQVSNWFKNRRQRDRTPH	+	id=NC_035783.1&start=50744822&stop=50745001	>lcl|NC_035783.1:50744822-50745001
>Crassostrea virginica Six3/6-A1	SINE	GEQKTHCFKERTRNLLREWYLQDPYPNPTKKRELATATGLTPTQVGNWFKNRRQRDRAAA	-	id=NC_035783.1&stop=55748116&start=55747937	>lcl|NC_035783.1:55747937-55748116
>Crassostrea virginica Isl	LIM	PTRVRTVLNEKQLHTLRTCYNANPRPDALMKEQLVEMTGLSPRVIRVWFQNKRCKDKKRS	+	id=NC_035783.1&start=57996390&stop=57996569	>lcl|NC_035783.1:57996390-57996569
>Crassostrea virginica TALE-like III_A2	TALE	RQRHNQPLNLKAVRIMTEWYDKHEENPYPSKAEKEVMSREGGISITQVKSWFANKRNRSNNTK	-	id=NC_035783.1&stop=58597251&start=58597063	>lcl|NC_035783.1:58597063-58597251
>Crassostrea virginica Six3/6-A2	SINE	GEQKTHCFKERTRNLLREWYLQDPYPNPTKKRELATATGLTPTQVGNWFKNRRQRDRAAA	+	id=NC_035783.1&start=59474218&stop=59474397	>lcl|NC_035783.1:59474218-59474397
>Crassostrea virginica TALE-like XIII	TALE	GQRPQHKLPAEARGILKEWFAQHQHNPYPSKPQREGLCQDTGLTDYQVKTWFSNARRKVKDRS	+	id=NC_035781.1&start=739397&stop=739546&id=NC_035781.1&start=739724&stop=739777	>lcl|NC_035781.1:739397-739777
>Crassostrea virginica Pitx	PRD	QRRQRTHFTSQQLQELEATFARNRYPDMATREEIAAWTNLTEARVRVWFKNRRAKWRKRE	+	id=NC_035781.1&start=6736318&stop=6736458&id=NC_035781.1&start=6737918&stop=6737962	>lcl|NC_035781.1:6736318-6737962
>Crassostrea virginica Dmbx	PRD	QRRCRTAFTNQQLSTLEKTFAKTHYPDVVMRERLAMMTNLPEARIQVWFKNRRAKYRKKQ	+	id=NC_035781.1&start=10468258&stop=10468398&id=NC_035781.1&start=10471585&stop=10471626	>lcl|NC_035781.1:10468258-10471626
>Crassostrea virginica Tgif	TALE	ARRRRGNLPKEAVRILKTWLYEHRYNAYPSDQEKVYLSSATNLTVLQVCNWFINARRRILPEM	+	id=NC_035781.1&start=30346230&stop=30346418	>lcl|NC_035781.1:30346230-30346418
>Crassostrea virginica Drgx	PRD	QRRNRTTFTLQQLEELEKAFAQTHYPDVFTREDLAMRINLTEARVQVWFQNRRAKWRKSE	-	id=NC_035781.1&stop=35380150&start=35380106&id=NC_035781.1&stop=35380028&start=35379924&id=NC_035781.1&stop=35379820&start=35379779	>lcl|NC_035781.1:35379779-35380150
>Crassostrea virginica CG11294/Arx?/PRD-like 7	PRD	RRQRTTFTPYQITALEDLFSRTHYPDIFVREELALQINLCEARIQVWFQNRRAKWRKEVX	-	id=NC_035781.1&stop=41299713&start=41299576&id=NC_035781.1&stop=41298781&start=41298737	>lcl|NC_035781.1:41298737-41299713
>Crassostrea virginica Uncx	PRD	RRRTRTNFTGWQLEELERAFQDSHYPDVFMREALALRLDLVESRVQVWFQNRRAKWRKKE	+	id=NC_035781.1&start=59856118&stop=59856264&id=NC_035781.1&start=59861577&stop=59861621	>lcl|NC_035781.1:59856118-59861621
>Crassostrea virginica POU3-A1	POU	KRKKRTSIEVTVKGALENHFMKQPKPAAQEISQLAEQLQLEKEVVRVWFCNRRQKEKRMT	-	id=NC_035786.1&stop=25143314&start=25143135	>lcl|NC_035786.1:25143135-25143314
>Crassostrea virginica POU3-A2	POU	KRKKRTSIEVTVKGALENHFMKQPKPAAQEISQLAEQLQLEKEVVRVWFCNRRQKEKRMT	-	id=NC_035786.1&stop=25873783&start=25873604	>lcl|NC_035786.1:25873604-25873783
>Crassostrea virginica PRD-like 3	PRD	RKKTRTNYTPVQVQALEKVFHENPYPDSEKMEQMSKELEIPENKLKVWFQNKRARWRRRM	-	id=NC_035787.1&stop=45619451&start=45619395&stop=45619160&start=45619074&stop=45618808&start=45618767	>lcl|NC_035787.1:45618767-45619451
>Crassostrea virginica PRD-like 5a	PRD	PTRSRIKYRPDQLETLEESFRTHQYPDSESIENLAEKVGVSSERVAIWFQNRRAKFKRES	-	id=NC_035787.1&stop=54163918&start=54163880&stop=54163763&start=54163629&stop=54163403&start=54163362	>lcl|NC_035787.1:54163362-54163918
>Crassostrea virginica TALE-like VI_A1	TALE	NLRSRPSLSQKAVQLMEEWYYSHRDHPYPPSHIIQDLARRGGVREEQVKKWFSNKRNRSRRSS	+	id=NC_035787.1&start=55464069&stop=55464257	>lcl|NC_035787.1:55464069-55464257
>Crassostrea virginica TALE-like VI_A2	TALE	NLRSRPSLSQKAVQLMEEWYYSHRDHPYPPSHIIQDLARRGGVREEQVKKWFSNKRNRSRRSS	-	id=NC_035787.1&stop=55469456&start=55469268	>lcl|NC_035787.1:55469268-55469456
>Crassostrea virginica TALE-like VI_A3	TALE	NLRSRPSLSQKAVQLMEEWYYSHRDHPYPPSHIIQDLARRGGVREEQVKKWFSNKRNRSRRSS	-	id=NC_035787.1&stop=55477402&start=55477214	>lcl|NC_035787.1:55477214-55477402
>Crassostrea virginica TALE-like_VI_B	TALE	NLRSRPSLSQKAVQLMEEWYYSHRDHPYPPSHIIQDLAMRGGVREEQVKKWFSNKRNRSRRSS	-	id=NC_035787.1&stop=55483483&start=55483295	>lcl|NC_035787.1:55483295-55483483
>Crassostrea virginica TALE-like IV HD2	TALE	ETPAFQPMAAESREVLNQWYEANLSHPYPTDTQREELAAQTGLTVQQVKRWLANKRSRANNTR	-	id=NC_035787.1&stop=56246493&start=56246305	>lcl|NC_035787.1:56246305-56246493
>Crassostrea virginica TALE-like IV HD1	TALE	KRNRTELTAQDPSQVLNSWYQSHITYPYPSDAEVQELVTLSGLTRKQVKKWMANKRVRCFNTL	-	id=NC_035787.1&stop=56246733&start=56246545	>lcl|NC_035787.1:56246545-56246733
>Crassostrea virginica PRD-like 5b	PRD	PTRSRIKYRPDQLETLEESFRTHQYPDSESIENLAEKVGVSSERVAIWFQNRRAKFKRES	-	id=NC_035787.1&stop=57841705&start=57841406&stop=57841147&start=57841106	>lcl|NC_035787.1:57841106-57841705
>Crassostrea virginica TALE-like VI_A4	TALE	NLRSRPSLSQKAVQLMEEWYYSHRDHPYPPSHIIQDLARRGGVREEQVKKWFSNKRNRSRRSS	+	id=NC_035787.1&start=59289655&stop=59289843	>lcl|NC_035787.1:59289655-59289843
>Crassostrea virginica TALE-like VI_A5	TALE	NLRSRPSLSQKAVQLMEEWYYSHRDHPYPPSHIIQDLARRGGVREEQVKKWFSNKRNRSRRSS	-	id=NC_035787.1&stop=59295089&start=59294901	>lcl|NC_035787.1:59294901-59295089
>Crassostrea virginica TALE-like VI_A6	TALE	NLRSRPSLSQKAVQLMEEWYYSHRDHPYPPSHIIQDLARRGGVREEQVKKWFSNKRNRSRRSS	-	id=NC_035787.1&stop=59301360&start=59301172	>lcl|NC_035787.1:59301172-59301360
>Crassostrea virginica Unknown_Hbx_6a	Other	GTKPRTKYSPEQLSLLEGAFRESQYPDTDTLEDLADTLGVCTDKVSVWFQNRRSKFKRQS	+	id=NC_035787.1&start=69237187&stop=69237225&start=69237567&stop=69237674&start=69237868&stop=69237909	>lcl|NC_035787.1:69237187-69237909
>Crassostrea virginica Unknown_Hbx_6b	Other	GTKPRTKYSPEQLSLLEGAFGESQYPDTDTLEDLADTLGVCTDKVSVWFQNRRSKFKRQS	+	id=NC_035787.1&start=70904818&stop=70904856&start=70905214&stop=70905321&start=70905528&stop=70905569	>lcl|NC_035787.1:70904818-70905569

## Sheet: Pomacea canaliculata 
Sequence ID	Classes	Sequences		Genome Location
>Pomacea canaliculata Dbx	ANTP	GMLRRAVFSDAQRKGLEKMFQRQKYISKPDRKKLAAKLGLKDSQVKIWFQNRRMKWRNSK	+	NC_037592.1&start=1442863&stop=1442997&start=1444585&stop=1444635	1-45&46-60
>Pomacea canaliculata Tale-like PCA	TALE	GRRPSRSLDQKVRSLLSTWFQDHVLAPYPSLRVRGEIAQKTGLTDLQIRNWFSNARRRTKQKK	-	NC_037592.1&stop=2887401&start=2887213	1-63
>Pomacea canaliculata Onecut	CUT	PKKPRLVFTDIQRRTLHAIFKETKRPSKEMQMTIAQQLGLEVTTVANFFMNARRRSLDKW	+	NC_037592.1&start=6429254&stop=6429433	1-60
>Pomacea canaliculata Pax4/6	PRD	LQRNRTSFTAGQIESLEKEFERTHYPDVFARERLAQKIDLPEARIQVWFSNRRAKWRREE	+	NC_037592.1&start=7720281&stop=7720334&start=7720461&stop=7720547&start=7722038&stop=7722085	1-18&19-47&47&60
>Pomacea canaliculata Aprd1/Rax-like?/PRD-like 6	PRD	SKRNRTTFSTRQLHELEHAFRKTHYPDVFMRERLATKIKLPESRIQVWFQNRRAKWRKRE	+	NC_037592.1&start=8675425&stop=8675565&start=8675832&stop=8675879	1-47&48-60
>Pomacea canaliculata Alx-A	PRD	KRRNRTTFTSFQLEEMERVFQKTHYPDVYAREQLALRCNLTEARVQVWFQNRRAKWRKRE	+	NC_037592.1&stop=15696074&start=15695934&stop=15661653&start=15661606	1-47&48-60
>Pomacea canaliculata Isx PRD1	PRD	KRRFRTTFSAEQLKSLEEVFNLTHYPDINTRDKLSLKTGLSEERVQVWFQNRRAKWRKYE	-	NC_037592.1&start=15822934&stop=15823074&start=15823677&stop=15823715	1-47&48-60
>Pomacea canaliculata Cdx	ANTP	KDKYRVVYSDHQRLELEKEFHFSRYITIRRKAEIAQQLALSERQVKIWFQNRRAKERKQN	-	NC_037592.1&stop=33529248&start=33529114&stop=33527804&start=33527760	1-45&46-60
>Pomacea canaliculata Xlox	ANTP	NKRTRTAYTRGQLLELEKEFHFNKYISRPRRIELAAMLNLTERHIKIWFQNRRMKWKKDE	-	NC_037592.1&stop=34016656&start=34016477	1-60
>Pomacea canaliculata Gsx	ANTP	SKRIRTAFTSTQLLELEREFAANMYLSRLRRIEIATYLNLSEKQVKIWFQNRRVKFKKEG	+	NC_037592.1&start=34068883&stop=34069062	1-60
>Pomacea canaliculata Phox	PRD	QRRIRTTFTSAQLKELEKAFAETHYPDIYTREEIAMKTDLTEARVQVWFQNRRAKFRKME	-	NC_037592.1&start=40929312&stop=40929452&start=40930154&stop=40930198	1-47&48-60
>Pomacea canaliculata Pou4	POU	KKRKRTSIAAPEKRSLEAYFAVQPRPSGEKIAQIAEKLDLKKNVVRVWFCNQRQKQKRMK	-	NC_037592.1&stop=42791353&start=42791174	1-60
	\
>Pomacea canaliculata Lmx	LIM	PKRPRTILTTSQRRKFKASFEVNPKPCRRVRESLAAETGLSVRVVQVWFQNQRAKVRTVW	+	NC_037600.1&start=3535096&stop=3535182&start=3535622&stop=3535717	1-29&30-60
>Pomacea canaliculata Unknown A1	Other	RPIQRTRYRGYQLELLEGEFSRNPRPSWDVIEELARETGLTEGQVRVCGRMQAIARRTHV	+	NC_037600.1&start=7243207&stop=7243347&start=7243672&stop=7243713
>Pomacea canaliculata Unknown A2	Other	RPIQRTRYRGYQLELLEGEFSRNPRPSWDVIEELARETGLTEGQVRVCGRMQAIARRTHV	+	NC_037600.1&start=7248085&stop=7248225&start=7248551&stop=7248592
>Pomacea canaliculata PRD-like PCA	PRD	RRHPRTILRDRQRRLLEAEFQRNHYPGVDVREDLARQTGLSAIRVREWFSNRRGTWRREQ	+	NC_037600.1&start=7298795&stop=7298950&start=7299009&stop=7299113
>Pomacea canaliculata PRD-like PCB	PRD	RTILRDRQRRLLEAEFQRNHYPGVDVREDLARQTGLSAIRVREWFSNRRGTWRREQAARA	+	NC_037600.1&start=7298807&stop=7298950&start=7299009&stop=7299125
>Pomacea canaliculata PRD-like PCE	PRD	RRAPRTTLRDEQRQLLEEEFQRTHYPGVAVCKELARQTELSAIGLREWFSNRRARWRREQ	-	NC_037600.1&stop=8986789&start=8986649&stop=8987304&start=8987260
>Pomacea canaliculata PRD-like PCC	PRD	RRAQRTTLRDEQRRLLEQHFRISHNPGVAVRQELARQTGLAPIRVRVWFSNRRGKWRRDR	+	NC_037600.1&start=9142009&stop=9142164&start=9142345&stop=9142431	1-47&48-60
>Pomacea canaliculata Lhx2/9	LIM	QKRVRTSFKHHQLRTMKSYFALNHNPDAKDLKQLAQKTGLSKRVLQVWFQNARAKYRRNL	-	NC_037600.1&stop=9422523&start=9422383&stop=9419758&start=9419714	1-47&48-60
>Pomacea canaliculata Emx-like1	ANTP	YRKNRKVFSRSQLLQLEQAFEKKHHVVGQERKTLASKLQLTERQVTVWFQNRRTKHKRMN	-	NC_037600.1&stop=9872655&start=9872521&stop=9871897&start=9871844	1-45&46-60
>Pomacea canaliculata Pax4/6-like/PRD-like	PRD	LRRSRTTFRAEQLQVLEKEFEKTHYPGVAVREALASRTGLSEARVQVWFSNRRAKWRRQQ	-	NC_037600.1&stop=10291971&start=10291831&stop=10291493&start=10291440	1-47&48-60
>Pomacea canaliculata Lhx6/8	LIM	TKRVRTTFTEEQIRILMDHFVHDCNPDGADLEMIAKRTGLTKRVTQVWFQNSRARQKKHQ	+	NC_037600.1&start=11783821&stop=11783961&start=11784187&stop=11784231	1-47&48-60
>Pomacea canaliculata Barh1-a	ANTP	PRKARTAFSDQQLRCLERSFERQKYLSVQDRLELASKLGLTDTQVKTWYQNRR	+	NC_037600.1&start=12410434&stop=12410592	1-53
>Pomacea canaliculata Barh1-b1	ANTP	PRKARTAFTDHQLSCLEKSFERQKYLSVQDRMELAAKLSLTDTQVKTWYQNRR	+	NC_037600.1&start=13493926&stop=13494042&start=13494038&stop=13494082	1-39&40-53
>Pomacea canaliculata Barh1-b2	ANTP	PRKARTAFTDHQLSCLEKSFERQKYLSVQDRMELAAKLSLTDTQVKTWYQ	+	NC_037600.1&start=13558063&stop=13558212	1-50
>Pomacea canaliculata PRD-like PCD	PRD	RRHPRTTLRDGQRRLLEAEFQRNHYPGVAVRGDLARQTGLSAIRVREWFSNRRGTWRREQ	+	NC_037600.1&stop=13663032&start=13662877&stop=13662731&start=13662675	1-46&47-60
>Pomacea canaliculata Unknown B	Other	RPIQRTRYRGYQLELLEGEFSRNTRPSWDVLELARETGLTDEQVRPSTAWRNRRGKSRRE	+	NC_037600.1&stop=13680169&start=13680032&stop=13679136&start=13679086	1-44&45-60
>Pomacea canaliculata Pbx A	TALE	ARRKRRNFTKNATEILNEYFYSHLSNPYPSEEAKEELARKCGISVSQVSNWFGNKRIRYKKNI	+	NC_037600.1&start=17173001&stop=17173147	1-49
>Pomacea canaliculata Pbx B	TALE	RRRKRRNFSKQASEVLNEYFYSHLSNPYPSEETKEELARKCGITVSQVSNWFGNKRIRYKKNI	+	NC_037600.1&start=17173181&stop=17173327	1-49
>Pomacea canaliculata Pbx C	TALE	RRRKRRNFSKQSSEVLNEYFYSHVSNPYPSEEAKEELARKCGITVAQVSNWFGNKRIRYKKNI	+	NC_037600.1&start=17173365&stop=17173511&start=17179166&stop=17179216	1-49&50-63
>Pomacea canaliculata Prrx	PRD	QRRNRTTFNSTQLAALERVFERTHYPDAFVREELARRVNLSEARVQVWFQNRRAKFRRNE	+	NC_037600.1&start=17521959&stop=17522099&start=17522422&stop=17522466	1-47&48-60
>Pomacea canaliculata Lhx3/4	LIM	NKRPRTTITAKQLEALKRAYNESNKPARHVREQLSVETGLDMRVVQVWFQNRRAKEKRLK	-	NC_037600.1&stop=18193758&start=18193618&stop=18193389&start=18193315	1-47&48-60
>Pomacea canaliculata Unknown C	Other	SDASSVSISEQEEKVLREVYSTCKNPSRDFLQQISASHRLDMRSVRAWFHSQRLRDRKQE	+	NC_037600.1&start=21193894&stop=21194073	1-60
	\
>Pomacea canaliculata Pou3	POU	KRKKRTSIEVTVKGALESHFIKCPKPSAAEISQLADQLQLEKEVVRVWFCNRRQKEKRMT	+	NC_037595.1&start=12534994&stop=12535173	1-60
>Pomacea canaliculata Bsx	ANTP	RRKARTVFSDQQLTGLEKRFEAQRYLSTPERMDLASQLNLSETQVKTWFQNRRMKQKKLQ	-	NC_037595.1&stop=14177058&start=14176966&stop=14176975&start=14176919&stop=14176745&start=14176695	1-31&31-45&46-60
	\
>Pomacea canaliculata Pou2	POU	RRKKRTSIDTSIRVALEKSFLQNSKPSSEEIAILADSLNMEKEVVRVWFCNRRQKEKRIN	-	NC_037596.1&stop=2859630&start=2859451	1-60
>Pomacea canaliculata Barx	ANTP	CRRSRTVFTELQLMGLEKRFELQKYLSTPDRLELAESLGLSQIQVKTWYQNRRMKWKKQV	-	NC_037596.1&stop=6533016&start=6532837	1-60
>Pomacea canaliculata Pknox	TALE	KNAKRGVLPKHATQIMKTWLFQHLVHPYPTEDEKRQISSQTNLTLLQVNNWFINARRRILQPM	-	NC_037596.1&stop=7304815&start=7304741&stop=7304360&start=7304277	1-25&26-51
	\
>Pomacea canaliculata Dlx	ANTP	MRKPRTIYSSLQLQQLNRRFQRTQYLALPERAELAASLGLTQTQVKIWFQNRRSKYKKIM	+	NC_037591.1&start=6491490&stop=6491630&start=6505595&stop=6505645	1-45&46-60
>Pomacea canaliculata Post1/Hox9-13(15)	ANTP	LRKRRRPYSKFQIAELEREYTSSTYISKSRRWELSQLINLSERQIKIWFQNRRIKAKKLQ	-	NC_037591.1&stop=6735286&start=6735107	1-60
>Pomacea canaliculata Post2/Hox9-13(15)	ANTP	GRKKRKPYTRYQTMVLENEFLNSSYITRQKRWEISCKLQLTERQVKVWFQNRRMKRKKVS	+	NC_037591.1&start=7059507&stop=7059686	1-60
>Pomacea canaliculata Lox2/Hox6-8	ANTP	RRRGRQTYTRFQTLELEKEFKFNRYLTRRRRIELSHMLCLTERQIKIWFQNRRMKEKKEL	+	NC_037591.1&start=7190063&stop=7190242	1-60
>Pomacea canaliculata Lox4/Hox6-8	ANTP	RRRGRQTYSRYQTLELEKEFQFNHYLTRKRRIEIAHALCLTERQIKIWFQNRRMKLKKEK	+	NC_037591.1&start=7334780&stop=7334959	1-60
>Pomacea canaliculata antp/Hox6-8	ANTP	RKRGRQTYTRYQTLELEKEFHFNRYLTRRRRIEIAHALCLTERQIKIWFQNRRMKWKKEC	+	NC_037591.1&start=7425063&stop=7425242	1-60
>Pomacea canaliculata Lox5/Hox6-8	ANTP	QKRTRQTYTRYQTLELEKEFHFNRYLTRRRRIEIAHMLGLTERQIKIWFQ	+	NC_037591.1&start=7471225&stop=7471332&start=7471329&stop=7471376	1-35&36-50
>Pomacea canaliculata Evx-b	ANTP	VRRYRTAFSKEQIACLEKEFAKENYISRPKRCELAAAMNLPESTIKVWFQNRRMKDKRQR	+	NC_037591.1&start=10779839&stop=10779982&start=10781371&stop=10781418
>Pomacea canaliculata Evx-a	ANTP	VRRYRTAFTREQIGRLEKEFLKENYVSRPKRCELAAALNLPEATIKVWFQNRRMKDKRQR	-	NC_037591.1&stop=10813032&start=10812892&stop=10812461&start=10812417	1-47&48-60
>Pomacea canaliculata Zeb	ZF	KYRMRSLISEDQQSILKTRYRENPRPNKNELVLIATEVGLSKRVVQVWFQNMRARDRRRG	+	NC_037591.1&start=11760605&stop=11760784	1-60
>Pomacea canaliculata TALE-like I	TALE	ESKKHPSLPKEAVSLMMEWLRGHKDNPYPNDDEKAMLIKQTGLTINQINYWFTNARRRILPKW	+	NC_037591.1&start=13445193&stop=13445354	12-60
>Pomacea canaliculata En	ANTP	EKRPRTAFTNEQLARLKKEFDDCRYLTENRRRHLASELGLTEAQIKIWFQNKRAKIKKSS	-	NC_037591.1&stop=13749795&start=13749616	1-60
>Pomacea canaliculata Abox	ANTP	DRKPRQAYSSTQLERLEEEFKVAMYLSVSKRVELSKDLSLTETQIKTWFQNRR	+	NC_037591.1&start=15087759&stop=15087836	1-25&25-53
>Pomacea canaliculata Ro	ANTP	PRRQRTTFSSEQTVQLELEYRRHEYVTRTRRLELAEGLSLTETQIKIWFQNRRAKDKRIE	-	NC_037591.1&stop=16302567&start=16302388	1-60
>Pomacea canaliculata Gbx	ANTP	SRRRRTAFTSEQLLELEKEFHSKKYLSLTERSHIARALRLSEVQVKIWFQNRR	-	NC_037591.1&stop=17906637&start=17906479	1-53
>Pomacea canaliculata Pax3/7	PRD	QRRSRTTFTAEQLEELERAFERTHYPDIYTREELAQRTKLTEARVQVWFSNRRARWRKQV	+	NC_037591.1&start=27501527&stop=27501667&start=27502018&stop=27502062	1-47&48-60
>Pomacea canaliculata Mnx	ANTP	TRRPRTAFTSQQLLELERQFKMNKYLSRPKRFEVATSLMLTETQVKIWFQNRRMKWKRSK	+	NC_037591.1&start=38578340&stop=38578474&start=38578752&stop=38578802	1-45&46-60
>Pomacea canaliculata Meox-b	ANTP	PRKERTAFTKHQITELEKEFALHNYLTRLRRYELAVALDLTERQVKVWFQNRRMKWKRVK	+	NC_037591.1&start=42058450&stop=42058584&start=42061063&stop=42061113	1-45&46-60
>Pomacea canaliculata Meox-a	ANTP	PRKERTAFTKHQIRELEKEFALHNYLTRLRRYEIAVALNLTERQVKVWFQNRRMKWKRVK	+	NC_037591.1&start=42089960&stop=42090094&start=42092392&stop=42092442	1-45&46-60
>Pomacea canaliculata Hox5	ANTP	TKRSRTSYTRHQTLELEKEFHYNKYLTRRRRIEIAHALNLTERQIKIWFQNRRMKWKKDH	+	NC_037591.1&start=42649811&stop=42649990	1-60
>Pomacea canaliculata Hox4	ANTP	CKRNRTAYTRFQILELEKEFHFNRYLTRRRRIEIAHALCLTERQIKIWFQNRRMKWKKEH	+	NC_037591.1&start=42728995&stop=42729174	1-60
>Pomacea canaliculata Hox3	ANTP	TKRARTAYTSAQLVELEKEFHFNRYLCRPRRIEMAALLNLTERQIKIWFQ	+	NC_037591.1&start=42859509&stop=42859658	1-50
>Pomacea canaliculata Hox2	ANTP	SRRLRTAYTNTQLLELEKEFHFNKYLCRPRRIEIAASLDLTERQVKVWFQNRRMKYKRQT	+	NC_037591.1&start=42950166&stop=42950345	1-60
>Pomacea canaliculata Hox1	ANTP	PGSGRTNFTNKQLTELEKEFHFNKYLTRARRIEIAAALGLNETQVKIWFQNRRMKQKKRM	+	NC_037591.1&start=43037766&stop=43037945	1-60
	\
>Pomacea canaliculata Shox	PRD	QRRSRTNFTLEQLNELERLFDETHYPDAFMREELSQRLGLSEARVQVWFQNRRAKCRKQE	+	NC_037603.1&start=3413197&stop=3413337&start=3426177&stop=3426221	1-47&48-60
>Pomacea canaliculata Repo?	PRD	LYICRTTFSPYQLEEMEKAFRKAPYPDVVTREELAQRLALHESRVQVWFQNRRAKWRKGL	-	NC_037603.1&stop=8325907&start=8325764&stop=8322519&start=8322472	1-47&48-60
	\
>Pomacea canaliculata Arx	PRD	QRRYRTTFSSAQLEELERAFQRTHYPDVFFREELALRVELTEARVQVWFQNRRAKWRKQQ	+	NC_037594.1&start=3110529&stop=3110669&start=3111082&stop=3111126
>Pomacea canaliculata Nk7	ANTP	KKKARTTFTGRQIFELEKQFEQKKYLSSAERAEMAALLNVTETQVKIWFQNRRTKWKKQE	-	NC_037594.1&stop=6382915&start=6382775&stop=6381858&start=6381808	1-45&46-60
>Pomacea canaliculata Tlx-c	ANTP	RKMPRTAFTRQQIVELEKRFHRQKYLASAERSALAKQLKMTDAQVKTWFQNRRTKWR	+	NC_037594.1&start=6433012&stop=6433182	1-57
>Pomacea canaliculata Tlx-b	ANTP	RKKPRTSFSRAQIVELEKRFHRQKYLASAERSALAKQLKMTDAQVKTWFQNRRTKWRSDT	+	NC_037594.1&start=6462785&stop=6462964	1-60
>Pomacea canaliculata Nk1	ANTP	PRRARTAFTYEQLVALENKFKTTRYLSVCERLNLALSLNLTETQVKIWFQNRRTKWKKQN	-	NC_037594.1&stop=6791190&start=6791011	1-60
>Pomacea canaliculata Hopx	PRD	PPELLPALTADQEKKLEANFASNRNPSDLDVILIAAEVGLTEYHVKVWFEHRLACWRQKQ	-	NC_037594.1&stop=8380524&start=8380384&id=NC_037594.1&stop=8377034&start=8376996
>Pomacea canaliculata Noto	ANTP	GKRVRTIFTPEQLERLEAEFERQQYMVGTERYYLAASLSLTEAQVKVWFQNRRIKWRKQT	+	NC_037594.1&start=10410477&stop=10410569&start=10411205&stop=10411309	1-30&31-60
>Pomacea canaliculata Hhex	ANTP	RKGGQVRFSNDQTMELEKKFDAQKYLSPPERKKLAKLLQLTERQVKTWFQNRRAKWRRLK	-	NC_037594.1&stop=12820831&start=12820694&stop=12820335&start=12820285	1-45&46-60
>Pomacea canaliculata Lbx	ANTP	RRKSRTAFTNQQIYELEKRFLYQKYLTPADRDEIAHSLGLTNAQVITWFQNRRAKLKRDL	+	NC_037594.1&start=13360078&stop=13360212&start=13360605&stop=13360649	1-45&46-60
>Pomacea canaliculata Nk6	ANTP	KKHTRPTFSGQQIFALEKTFEQTKYLAGPERARLAYALGMSESQVKVWFQNRRTKWRKKH	+	NC_037594.1&start=13541833&stop=13541973&start=13565558&stop=13565605	1-47&48-60
>Pomacea canaliculata Vax	ANTP	PKRARTTFSREQLERLEAEFNLNQYLVGRERSQLALDLGLSETQVKVWFQNRRTKHKRDR	+	NC_037594.1&start=15109929&stop=15110063&start=15110664&stop=15110714	1-45&46-60
>Pomacea canaliculata Nk5	ANTP	KKKTRTVFSRSQVFQLESTFDMKRYLSSSERAGLAASLHLTETQVKIWFQNRRNKWKRQL	-	NC_037594.1&stop=15207607&start=15207428	1-60
>Pomacea canaliculata Cers	Cers	DLRQPTKTAPVNPILEKVYAKKKTPDNSTIQDLSKQTDMKVRQIERWFRHRRNQDRTPVI	+	NC_037594.1&start=20317977&stop=20318069&start=20318791&stop=20318880	1-31&32-60
>Pomacea canaliculata Emxb	ANTP	PKRNRTAFSPSQLLQLEQAFEKNHYVVGQERKTLASKLQLTETQVKVWFQNRRTKHKRMK	-	NC_037594.1&stop=23909758&start=23909624&stop=23905123&start=23905070	1-45&46-60
>Pomacea canaliculata Emx-like2	ANTP	TKRIRTAFSPSQLLKLEQAFERNHYVVRAGKEGPCLQTRIDGTQVKVWFQNRRTKYKRMK	-	NC_037594.1&stop=23950090&start=23949956&stop=23942861&start=23942817	1-45&46-60
>Pomacea canaliculata Nk3	ANTP	RKRSRASFSHGQVYELERRFRHQRYLSGPERSDLARALKLTETQVKIWFQNRRYKTKRRQ	-	NC_037594.1&stop=25079107&start=25078928	1-60
>Pomacea canaliculata Nk4-a	ANTP	KRKPRVLFSQAQVYELERRFKQQRYLSAPEREQMASMLKLTSTQVKIWFQNRRYKCKRQR	-	NC_037594.1&stop=25118092&start=25117913	1-60
>Pomacea canaliculata Nk4-b	ANTP	KRKPRVLFSQAQVYELERRFKQQRYLSAPEREQMASMLKLTSTQVKIWFQNRRYKCKRQR	-	NC_037594.1&stop=25137903&start=25137724	1-60
>Pomacea canaliculata Pou6	POU	KRKRRTSFTPQALEVLNQYFERNTHPSGTEMTDLSERLNYDREVIRVWFCNKRQALKNTI	+	NC_037594.1&start=28307740&stop=28307823&start=28308582&stop=28308680	1-28&29-60
>Pomacea canaliculata Msx-a	ANTP	NRKPRTPFTTSQLLSLERKFREKQYLSIAERAEFSSSLNLTETQVKIWFQNRRAKAKRLQ	+	NC_037594.1&start=29831237&stop=29831416	1-60
>Pomacea canaliculata Msx-b	ANTP	NRKPRTPFTTSQLLSLERKFREKQYLSIAERAEFSSSLNLTETQVKIWFQNRRAKAKRLQ	+	NC_037594.1&start=29871205&stop=29871384	1-60
	\
>Pomacea canaliculata Prop	PRD	RRRHRTTFTQEQLRELENAFAKSHYPDIYCREELARITKLNEARIQVWFQNRRAKYRKQE	+	NC_037597.1&start=1323019&stop=1323159&start=1331888&stop=1331932	1-47&48-60
>Pomacea canaliculata Prox	PROS	HTCTLTPMHLRKAKLMFFYTRYPNSGILKVYFPDVSFNKNNTAQLVKWFSNFREFYYIQMEKYA	-	NC_037597.1&stop=4849722&start=4849555&stop=4839881&start=4839846	4-56&56-67
>Pomacea canaliculata Nk2.2	ANTP	KRKRRVLFSKAQTYELERRFRQQRYLSAPEREHLASIIRLTPVQVKIWFQNHRYKLKRAR	-	NC_037597.1&stop=13014839&start=13014660	1-60
>Pomacea canaliculata Six3/6	SINE	GEQKTHCFKERTRNLLREWYLQDPYPNPTKKRELAQATGLTPTQVGNWFKNRRQRDRAAA	+	NC_037597.1&start=13773272&stop=13773451	1-60
>Pomacea canaliculata Six1/2	SINE	GEETSYCFKEKSRTILREWYAHNPYPSPREKRELAEATGLTTTQVSNWFKNRRQRDRAAE	+	NC_037597.1&start=14095706&stop=14095885	1-60
>Pomacea canaliculata Vsx-B	PRD	TFYLRTIFTSYQLEELEKAFKDAHYPDLYARELLALKIDLPEDRIQVWFQNRRAKWRKTE	+	NC_037597.1&start=19130714&stop=19130854&start=19137880&stop=19137927	1-47&48-60
>Pomacea canaliculata Vsx-C	PRD	MLVFRTIFTSYQLEELEKAFKDAHYPDVQTREMLAMKTSLPEDRIQVWFQNRRAKWRKTE	-	NC_037597.1&stop=19170474&start=19170334&stop=19159548&start=19159504	1-47&48-60
>Pomacea canaliculata Otx	PRD	QRRERTTFTRAQLDVLEGLFQKTRYPDIFMREEVALKISLPESRVQVWFKNRRAKCRQQQ	+	NC_037597.1&start=19726133&stop=19726273&start=19729997&stop=19730041	1-47&48-60
>Pomacea canaliculata Gsc	PRD	KRRHRTIFTEEQLEQLEATFHKTHYPDVQLREDLALKVDLKEERVEVWFKNRRAKWRKQK	+	NC_037597.1&start=19885566&stop=19885706&start=19894784&stop=19894828	1-47&48-60
>Pomacea canaliculata Hlx	ANTP	RSWSRAVFSNLQRKGLERRFAVQKYVTKPDRRQLAAMLGLTDAQVKVWFQNRRMKWRHAQ	-	NC_037597.1&stop=20464492&start=20464358&stop=20459266&start=20459216	1-45&46-60
>Pomacea canaliculata Lopx	Other	PPRGRLSYTRYQLELLNGIYQEVRYPNTVQKQLIAKRVGITREQVKIWFQNRRRKDVVGS	+	NC_037597.1&start=20772521&stop=20772712&start=20772905&stop=20772946	1-46&47-60
>Pomacea canaliculata Tale-like III	TALE	RARHNEPLNQKAVSIMFEWYCQNEENPYPSKEEKERMAQEGGITTMQVKSWFANKRNRSHNTR	-	NC_037597.1&stop=25167939&start=25167751	1-63
>Pomacea canaliculata Meis	TALE	RNKKRGIFPKVATNIMRAWLFQHLSHPYPSEEQKKQLAQDTGLTILQVNNWFINARRRIVQPM	-	NC_037597.1&stop=25749098&start=25749024&stop=25738721&start=25738644	1-25&26-51
>Pomacea canaliculata Nk2.1	ANTP	RRKRRVLFSQAQVYELERRFKQQKYLSAPEREHLASMINLTPTQVKIWFQNHRYKNKRMQ	-	NC_037597.1&stop=26925181&start=26925134&stop=26924839&start=26924699	1-13&14-60
	\
>Pomacea canaliculata Otp	PRD	QKRHRTRFTPAQLNELERSFAKTHYPDIFMREELALRIGLTESRVQVWFQNRRAKWKKRK	+	NC_037602.1&start=387361&stop=387501&start=405616&stop=405663	1-47&48-60
>Pomacea canaliculata Isl	LIM	TTRVRTVLNEKQLHTLRTCYNANPRPDALMKEQLTEMTGLSPRVIRVWFQNKRCKDKKRS	-	NC_037602.1&stop=3298779&start=3298600	1-60
>Pomacea canaliculata Hbn	PRD	IRRSRTTFTTYQLHQLERAFEKTQYPDVFTREELAMRLELSEARVQVWFQNRRAKWRKRE	+	NC_037602.1&start=3469062&stop=3469202&start=3475872&stop=3475916	1-47&48-60
>Pomacea canaliculata Rax	PRD	HRRNRTTFTTYQLHELERAFEKSHYPDVYSREELALKINLPEVRVQVWFQNRRAKWRRHE	-	NC_037602.1&stop=3489381&start=3489241&stop=3487579&start=3487538	1-47&48-60
	\
>Pomacea canaliculata Cux	CUT	PKRPRVFFTEEQKDALRAAYQQDPYPNQSTIEQLASDLGVGIKTVINWFHNHRMRAKQQH	+	NC_037593.1&start=5577241&stop=5577420	1-60
>Pomacea canaliculata Lhx1/5	LIM	RRGPRTTIKAKQLETLKAAFAATPKPTRHIREQLAQETGLNMRVIQVWFQNRRSKERRMK	-	NC_037593.1&stop=9885163&start=9885023&stop=9850613&start=9850557	1-47&48-60
>Pomacea canaliculata Six4/5	SINE	GEETIYCFKEKSRQALKECYKQNRYPTPDEKRGLAKKTGLTLTQVSNWFKNRRQRDRTPI	+	NC_037593.1&start=19462172&stop=19462351
>Pomacea canaliculata Msxlx	ANTP	GRNPRVPFTQHQVAVLEERFRQTHYLSTMDVAELSAALTLSETRVKIWFQNRRARERRER	+	NC_037593.1&start=19552452&stop=19552511&start=19552511&stop=19552585&start=19559835&stop=19559885	1-20&21-45&46-60
>Pomacea canaliculata Dve HD2/Cmp	CUT	KRRTRVFIDPLTEIPKLEKWFMEDTHPSAYMIDKYTEALNAAEYRQKFPKLEPKNVQLWFKNHRAKVKRMR	-	NC_037593.1&stop=20406534&start=20406322	1-71
>Pomacea canaliculata Dve HD1/Cmp	CUT	KTRIRTSFDPEHEIPRLQKWFHDNQHPTREQMVRYMNELNSLESRKGRRPLDLTNIIYWFKNARAAQRRAN	-	NC_037593.1&stop=20407896&start=20407684	1-71
	\
>Pomacea canaliculata Arx/Uncx-like?	PRD	RPRHRTNFTTWQISQLERAFLVTHYPDVYTREALAYRLQLTEARVQVWFQNRRAKWRKMT	-	NC_037590.1&stop=7507219&start=7507079&stop=7506238&start=7506194	1-47&48-60
>Pomacea canaliculata Drgx	PRD	QRRNRTTFTLQQLEELEKAFAQTHYPDVFMREDLAMRINLTEARVQVWFQNRRAKWRKSE	+	NC_037590.1&start=25463887&stop=25463937&start=25465115&stop=25465222&start=25468376&stop=25468420	1-12&13-47&48-60
>Pomacea canaliculata Mkx	TALE	KTRHKRQALQDMTRPLKHWLLKHRDNPYPSKAEKLELVSSSQMTLTQVSNWFANARRRLKNTV	-	NC_037590.1&stop=35075434&start=35075291&stop=35075072&start=35075022	1-48&49-63
>Pomacea canaliculata Pitx	PRD	QRRQRTHFTSQQLQELEATFARNRYPDMATREEISAWTNLTEARVRVWFKNRRAKWRKRE	-	NC_037590.1&stop=35905700&start=35905560&stop=35895394&start=35895323	1-47&48-60
>Pomacea canaliculata Uncx-B	PRD	RRRTRTNFTGWQLEELERAFLDCHYPDVFMREALAVKLRLAESRVQVWFQNRRAKWRKRE	-	NC_037590.1&stop=36416718&start=36416578&stop=36411544&start=36411506	1-47&48-60
>Pomacea canaliculata Dmbx	PRD	QRRSRTAFTNQQLASLEKTFAKTHYPDVVMRERLAMMTNLPEARIQVWFKNRRAKFRKKQ	+	NC_037590.1&start=39494126&stop=39494263&start=39494845&stop=39494883	1-46&47-60
>Pomacea canaliculata Uncx-A	PRD	RRRTRTNFTGWQLEQLEAAFQDSHYPDVFMREALALKLDLVESRVQVWFQNRRAKWRKKE	+	NC_037590.1&start=41518837&stop=41518977&start=41522243&stop=41522290	1-47&48-60
	\
>Pomacea canaliculata Irx E	TALE	GLGMRKAATRETTGPLKAWLHEHRKNPYPTKAEKIMLAIITKMTLTQVSTWFANARRRLKKES	-	NC_037601.1&stop=11632493&start=11632350&stop=11631956&start=11631906	1-48&49-63
>Pomacea canaliculata Irx F	TALE	AGGVRKAAVRETTGPLKAWLHEHRKNPYPTKAEKIMLAIITQMTLTQVSTWFANARRRLKKEN	+	NC_037601.1&start=11700099&stop=11700242&start=11700517&stop=11700567	1-48&49-63
>Pomacea canaliculata Irx C2	TALE	LNARRKNATRESTNTLKAWLHEHIKNPYPTKGEKIMLAIITKMTLTQVSTWFANARRRLKKEN	+	NC_037601.1&start=12442031&stop=12442219	1-63
>Pomacea canaliculata Irx C3	TALE	SAARRKNATRENTNTLKAWLYEHRKNPYPTKGEKIMLAIITKMTLTQVSTWFANARRRLKKEN	-	NC_037601.1&stop=12531496&start=12531371&stop=12531374&start=12531309	1-42&42-63
>Pomacea canaliculata Irx C1	TALE	LNSRRKNATRENTNTLKAWLYEHRKNPYPTKGEKIMLAIITKMTLTQVSTWFANARRRLKKEN	-	NC_037601.1&stop=12731790&start=12731602	1-63
>Pomacea canaliculata zfhx HD4	ZF	NKRYRTQMTSLQVRVMKTLFVDYKTPTMAECELLGREIGLPKRVVQVWFQNARAKEKKSK	-	NC_037601.1&stop=15326058&start=15325879	1-60
>Pomacea canaliculata zfhx HD3	ZF	DKRLRTTILPEQLDYLYQKYQIDCNPSRKQLETIAQEVRLKKRVVQVWFQNTRARERKGH	-	NC_037601.1&stop=15326994&start=15326815	1-60
>Pomacea canaliculata zfhx HD2	ZF	KRANRTRFTDYQIKMLQDYFEQNAYPKDDELDHLSKLLNLSPRVIVVWFQNARQKARKIF	-	NC_037601.1&stop=15327705&start=15327526	1-60
>Pomacea canaliculata zfhx HD1	ZF	QKRVRTRISDEQLKILRAHFDINNSPSEEQINQMSEQSGLPQKVIKHWFRNTLFKERQRN	-	NC_037601.1&stop=15328290&start=15328111	1-60

## Sheet: Achatina fulica
Sequence ID	Classes	Sequences		Genome Location
>Achatina fulica Cdx	ANTP	KDKYRVVYSDHQRLELEKEFHFSKYITIRXKAEIASQLGLSERQVKIWFQNRRAKERKQN	+	id=chr17_150_58013356&start=51286684&stop=51286776&start=51286767&stop=51286817&start=51288317&stop=51288367	>lcl|chr17_150_58013356:51286684-51288367
>Achatina fulica Xlox	ANTP	NKRTRTAYTRGQLLELEKEFHFNKYISRPRRIELAAMLGLTERHIKIWFQNRRMKWKKDE	-	id=chr17_150_58013356&stop=758128&start=758069&stop=758078&start=757950	>lcl|chr17_150_58013356:757950-758128
>Achatina fulica Barh1-b1	ANTP	PRKARTAFTDHQLSVLEKTFERQKYLSVQDRMELAAKLNLTDTQVKTWYQNRR	+	id=chr8_232_66358723&start=30934416&stop=30934574	>lcl|chr8_232_66358723:30934416-30934574
>Achatina fulica Barh1-b2	ANTP	PRKARTAFTDHQLSVLEKTFERQKYLSVQDRMELAAKLNLTDTQVKTWYQNRR	+	id=chr8_232_66358723&start=31148773&stop=31148931	>lcl|chr8_232_66358723:31148773-31148931
>Achatina fulica Bsx	ANTP	RRKARTVFSDQQLTGLEKRFESQRYLSTPERMELASQLNLSETQVKTWFQNRRMKQKKIQ	-	id=chr7_264_74935562&stop=74650540&start=74650406&stop=74647060&start=74647010	>lcl|chr7_264_74935562:74647010-74650540
>Achatina fulica Barx	ANTP	XXXXXXXXXXXXLLGLEKRFEGQKYLSTPDRLDLAESLGLSQIQVKTWYQNRRMKWKKQV	-	id=chr22_220_53425401&stop=28535594&start=28535451	>lcl|chr22_220_53425401:28535451-28535594
>Achatina fulica Dbx-A	ANTP	GMLRRAVFSDAQRKGLEKMFQKQKYISKPDRKKLATKLGLKDSQVKIWFQNRRMKWRNSK	-	id=chr3_214_58752149&stop=11412111&start=11411974&stop=11409401&start=11409351	>lcl|chr3_214_58752149:11409351-11412111
>Achatina fulica Dbx-B	ANTP	GILRRAVFSDVQRKGLERMFQRQQYICKPDRKELATKLGLKDSQVKIWFQNRRMKWRNSK	+	id=chr11_242_62598613&start=494261&stop=494395&start=497431&stop=497481	>lcl|chr11_242_62598613:494261-497481
>Achatina fulica Hox5	ANTP	TKRSRTSYTRHQTLELEKEFHYNKYLTRRRRIEIAHALNLTERQIKIWFQNRRMKWKKDH	-	id=chr21_195_53672006&stop=28678918&start=28678742	>lcl|chr21_195_53672006:28678742-28678918
>Achatina fulica Post1/Hox9-13(15)	ANTP	LRKRRRPYSKFQIAELEREYTSSTYISKSRRWELSQLINLSERQIKIWFQNRRIKAKKLQ	-	id=chr21_195_53672006&stop=30418595&start=30418416	>lcl|chr21_195_53672006:30418416-30418595
>Achatina fulica Post2/Hox9-13(15)	ANTP	GRKKRKPYTRYQTMVLENEFLSSSYITRQKRWEISCKLQLSERQVKVWFQNRRMKRKKLT	+	id=chr21_195_53672006&start=30927849&stop=30928028	>lcl|chr21_195_53672006:30927849-30928028
>Achatina fulica Lox2/Hox6-8	ANTP	RRRGRQTYTRFQTLELEKEFKFNRYLTRRRRIELSHMLCLTERQIKIWFQNRRMKEKKEL	+	id=chr21_195_53672006&start=31137236&stop=31137415	>lcl|chr21_195_53672006:31137236-31137415
>Achatina fulica Lox4/Hox6-8	ANTP	RRRGRQTYSRYQTLELEKEFQFNHYLTRKRRIEIAHTLCLTERQIKIWFQNRRMKLKKEK	+	id=chr21_195_53672006&start=31310493&stop=31310672	>lcl|chr21_195_53672006:31310493-31310672
>Achatina fulica Dlx	ANTP	XXXXRTIYSSLQLQQLNRRFQRTQYLALPERAELAASLGLTQTQVKIWFQNRRSKYKKIM	-	id=chr21_195_53672006&stop=36673865&start=36673743&stop=36638519&start=36638457	>lcl|chr21_195_53672006:36638457-36673865
>Achatina fulica Hox4	ANTP	SKRNRTSYTRQQILEMEKEFHFNRYLTRRRRVEIANSLCLSERQIKIWFQNRRMKWKKEH	+	id=chr21_195_53672006&start=37400490&stop=37400576&start=37402265&stop=37402375	>lcl|chr21_195_53672006:37400490-37402375
>Achatina fulica Hox3	ANTP	SKRARTAYTSAQLVELEKEFHFNRYLCRPRRIEMAALLNLTERQIKIWFQNRRMKFKKEQ	+	id=chr21_195_53672006&start=37675428&stop=37675577&start=37675562&stop=37675606	>lcl|chr21_195_53672006:37675428-37675606
>Achatina fulica Hox2	ANTP	SRRLRTAYTNTQLLELEKEFHFNKYLCRPRRIEIAASLDLTERQVKVWFQNRRMKYKRQS	+	id=chr21_195_53672006&start=37862061&stop=37862240	>lcl|chr21_195_53672006:37862061-37862240
>Achatina fulica Hox1	ANTP	XXXXXXNFTNKQLTELEKEFHFNKYLTRARRIEIAAALGLNETQVKIWFQNRRMKQKKRM	+	id=chr21_195_53672006&start=38079633&stop=38079677&start=38079665&stop=38079793	>lcl|chr21_195_53672006:38079633-38079793
>Achatina fulica Evx-like-partial?	ANTP	VRRYRTAFTKQQIERLEQEYIRENYVSRPKRFELAA-FESSECTIKV	+	id=chr21_195_53672006&start=41903067&stop=41903204	>lcl|chr21_195_53672006:41903067-41903204
>Achatina fulica En-a	ANTP	DKRSRTAFSTHQLQRLRHEFDTCPYLSENRRQTLALELGLNESQVKIWFQNKRAKLKKSS	-	id=chr28_215_44109545&stop=2476777&start=2476643&stop=2474878&start=2474828	>lcl|chr28_215_44109545:2474828-2476777
>Achatina fulica En-b	ANTP	EKRPRTAFTNEQLVRLKREXXXXRYLTEARRKSLADELGLTESQIKIWFQNKRAKIKKST	+	id=chr28_215_44109545&start=2579755&stop=2579811&start=2582747&stop=2582857	>lcl|chr28_215_44109545:2579755-2582857
>Achatina fulica Meox	ANTP	PRKERTAFTKHQIQELEKEFTLHNYLTRLRRYELAVALDLTERQVKVWFQNRRMKWKRVK	-	id=chr28_215_44109545&stop=17103685&start=17103599&stop=17103596&start=17103549&stop=17097791&start=17097717	>lcl|chr28_215_44109545:17097717-17103685
>Achatina fulica Mnx	ANTP	TRRPRTAFTSQQLLELERQFKMNKYLSRPKRFEVATSLMLTETQVKIWFQNRRMKWKRSK	-	id=chr28_215_44109545&stop=25063011&start=25062913&stop=25061276&start=25061223	>lcl|chr28_215_44109545:25061223-25063011
>Achatina fulica Dlx partial	ANTP	MRKPRTIYSSLQLQQLNRRFQRTQYLALPERAELAASLGLTQTQV	-	id=chr28_215_44109545&stop=25418594&start=25418451	>lcl|chr28_215_44109545:25418451-25418594
>Achatina fulica Post1/Hox9-13(15)	ANTP	LRKRRRPYSKFQIAELEREYASSTYISKSRRWELSQLINLSERQIKIWFQNRRIKAKKLQ	-	id=chr28_215_44109545&stop=29016997&start=29016848	>lcl|chr28_215_44109545:29016848-29016997
>Achatina fulica Post2/Hox9-13(15)	ANTP	GRKKRKPYTRYQTMVLENEFLNSSYITRQKRWEISCKLQLSERQVKVWFQNRRMKRKKLT	+	id=chr28_215_44109545&start=29684562&stop=29684741	>lcl|chr28_215_44109545:29684562-29684741
>Achatina fulica Lox2/Hox6-8	ANTP	RRRGRQTYTRFQTLELEKEFKFNRYLTRRRRIELSHMLCLTERQIKIWFQNRRMKEKKEL	+	id=chr28_215_44109545&start=29965146&stop=29965325	>lcl|chr28_215_44109545:29965146-29965325
>Achatina fulica Lox4/Hox6-8	ANTP	RRRGRQTYSRYQTLELEKEFQFNHYLTRKRRIEIAHSLCLTERQIKIWFQNRRMKLKKEK	+	id=chr28_215_44109545&start=30287136&stop=30287315	>lcl|chr28_215_44109545:30287136-30287315
>Achatina fulica Lox5/Hox6-8	ANTP	QKRTRQTYTRYQTLELEKEFHFNRYLTRRRRIEIAHMLGLTERQIKIWFQNRRMKWKKEN	+	id=chr28_215_44109545&start=30693994&stop=30694173	>lcl|chr28_215_44109545:30693994-30694173
>Achatina fulica Evx-a	ANTP	VRRYRTAFTREQIGRLEKEFLKENYVSRPKRCELAASLNLPESTIKVWFQNRRMKDKRQR	+	id=chr28_215_44109545&start=33844806&stop=33844964&start=33846154&stop=33846198	>lcl|chr28_215_44109545:33844806-33846198
>Achatina fulica Nk4	ANTP	KRKPRVLFSQAQVYELERRFKQQRYLSAPEREQMASLLKLTSTQIKIWFQNRRYKCKRQR		id=Afu001700&start=268&stop=327	>lcl|Afu001700:268-327 locus=chr2_arrow_pilon:1528217:1570066:-#len:1251
>Achatina fulica Emxb-3	ANTP	XXXXXXXXSPSQLLQLEQAFEKNHYVVGQEGKSLAAKLQLTETQVKVWFQNRRTKHKRMK	-	id=chr2_225_90995194&stop=4887845&start=4887759&&stop=4887768start=4887709&stop=4871620&start=4871570	>lcl|chr2_225_90995194:4871570-4887845
>Achatina fulica Lbx-a	ANTP	RRKSRTAFTNQQIYELEKRFLYQKYLTPADRDEIAATLGLTNAQVITWFQNRRAKLKRDL	-	id=chr2_225_90995194&stop=5135742&start=5135563	>lcl|chr2_225_90995194:5135563-5135742
>Achatina fulica Vax-like	ANTP	PKRDRTTFSNQQLSRLEEAFKLNQYLVGKDRTTLAKRLGLSETQVKVWFQNRRTKYKKDS	-	id=chr2_225_90995194&stop=12725832&start=12725698&stop=12724600&start=12724538	>lcl|chr2_225_90995194:12724538-12725832
>Achatina fulica Noto	ANTP	SKRIRTIFTPEQLERLEAEFERQQYMVGTERFYLATSLSLTEAQVKVWFQNRRIKWRKQH	+	id=chr2_225_90995194&start=15069908&stop=15070006&start=15074753&stop=15074842	>lcl|chr2_225_90995194:15069908-15074842
>Achatina fulica Nk6-1	ANTP	KKHTRPTFSGQQIFALEKTFEQTKYLAGPERARLAYALGMSESQVKVWFQNRRTKWRKKH	-	id=chr2_225_90995194&stop=21681830&start=21681684&stop=21670920&start=21670876	>lcl|chr2_225_90995194:21670876-21681830
>Achatina fulica Hhex-a	ANTP	RKGGQVRFSNDQTVELEKKFEGHKYLSPPERKKLAKSLQLTERQVKTWFQNRRAKWRRLK	+	id=chr2_225_90995194&start=46445063&stop=46445230&start=46446089&stop=46446139	>lcl|chr2_225_90995194:46445063-46446139
>Achatina fulica Nk5-b	ANTP	KKKTRTVFSRSQVFQLESIFDVKRYLSGSERAGLAATLRLTETQVKIWFQNRRNKWKRQL	+	id=chr2_225_90995194&start=46626977&stop=46627078&start=46627433&stop=46627483	>lcl|chr2_225_90995194:46626977-46627483
>Achatina fulica Nk1-2	ANTP	PRRARTAFTYEQLVALENKFKTTRYLSVCERLNLALSLNLTETQVKIWFQNRRTKWKKQN	+	id=chr2_225_90995194&start=56828745&stop=56828885&start=56835841&stop=56835900	>lcl|chr2_225_90995194:56828745-56835900
>Achatina fulica Msx-a	ANTP	NRKPRTPFTTSQLLALERKFREKQYLSIAERAEFSASLTLTETQVKIWFQNRRAKAKRLQ	-	id=chr2_225_90995194&stop=83063108&start=83062929	>lcl|chr2_225_90995194:83062929-83063108
>Achatina fulica Nk7-1	ANTP	EKKARTTFTGRQIFELEKQFEQKKYLSSAERAEMASQLAVTETQVKIWFQNRRTKWKKQD	-	id=chr2_225_90995194&stop=83619524&start=83619387&stop=83617303&start=83617253	>lcl|chr2_225_90995194:83617253-83619524
>Achatina fulica Lbx-b	ANTP	RRKSRTAFTNQQIYELEKRFLYQKYLTPVDRDEIAATLGLTNAQVITWFQNRRAKLKRDL	+	id=chr1_303_116558012&start=10295636&stop=10295815	>lcl|chr1_303_116558012:10295636-10295815
>Achatina fulica Emxb-1	ANTP	PKRNRTAFSPSQLLQLEQAFEKNHYVVGQERKSLAAKLQLTETQVKVWFQNRRTKHKRMK	-	id=chr1_303_116558012&stop=10570895&start=10570758	>lcl|chr1_303_116558012:10570758-10570895
>Achatina fulica Emxb-2	ANTP	PKRNRTAFSPSQLLQLEQAFEKNHYVVGQERKSLAAKLQLTETQVKVWFQNRRTKHKRMK	+	id=chr1_303_116558012&start=10587325&stop=10587462	>lcl|chr1_303_116558012:10587325-10587462
>Achatina fulica Nk6-2	ANTP	KKHTRPTFSGQQIFALEKTFEQTKYLAGPERARLAYALGMSESQVKVWFQNRRTKWRKKH	+	id=chr1_303_116558012&start=18464791&stop=18464931&start=18482742&stop=18482786	>lcl|chr1_303_116558012:18464791-18482786
>Achatina fulica Nk3	ANTP	TKKIQASFTHAQVYELERRFRHQRYLSGPERAELAQSLKLTETQIKIWFQNRRYKTKRRQ	+	id=chr1_303_116558012&start=34056515&stop=34056649&start=34061738&stop=34061788	>lcl|chr1_303_116558012:34056515-34061788
>Achatina fulica Hhex-b	ANTP	RKGGQVRFSNDQTVELEKKFEGHKYLSPPERKKLAKSLQLTERQVKTWFQNRRAKWRRLK	-	id=chr1_303_116558012&stop=50403313&start=50403170&stop=50401668&start=50401618	>lcl|chr1_303_116558012:50401618-50403313
>Achatina fulica Nk5-a	ANTP	KKKTRTVFSRSQVFQLESTFDMKRYLSSSERAGLAATLHLTETQVKIWFQNRRNKWKRQL	+	id=chr1_303_116558012&start=68738288&stop=68738392&start=68742558&stop=68742608	>lcl|chr1_303_116558012:68738288-68742608
>Achatina fulica Msx-b	ANTP	NRKPRTPFTTSQLLALERKFREKQYLSIAERAEFSASLTLTETQVKIWFQNRRAKAKRLQ	-	id=chr1_303_116558012&stop=73268525&start=73268346	>lcl|chr1_303_116558012:73268346-73268525
>Achatina fulica Nk7-2	ANTP	EEKARTTFTGRQIFELEKQFEQKKYLSSAERAEMASQLAVTETQVKIWFQNRRTKWKKQE	-	id=chr1_303_116558012&stop=74183500&start=74183366&stop=74172229&start=74172179	>lcl|chr1_303_116558012:74172179-74183500
>Achatina fulica ANTP	ANTP	RRRQRQAYTITQLNTLEEEFKVNRYLSSEKRESMSQTLGLSENQVKAWFQNRR	-	id=chr1_303_116558012&stop=77016239&start=77016168&stop=77006882&start=77006781	>lcl|chr1_303_116558012:77006781-77016239
>Achatina fulica Tlx-1	ANTP	RKKPRTAFTRQQVLELEKRFSRQKYLASAERSALAKTLSMTDAQVKTWFQNRRTKWR	+	id=chr1_303_116558012&start=81569186&stop=81569356	>lcl|chr1_303_116558012:81569186-81569356
>Achatina fulica Tlx-2	ANTP	RKKPRTSFTRLQIVELEKRFHRQKYLASTERSALAKSLKMTDAQVKTWFQNRRTKWR	+	id=chr1_303_116558012&start=81629795&stop=81629860&start=81632066&stop=81632176	>lcl|chr1_303_116558012:81629795-81632176
>Achatina fulica Nk1-1	ANTP	PRRARTAFTYEQLVALENKFKTTRYLSVCERLNLALSLNLTETQVKIWFQNRRTKWKKQN	+	id=chr1_303_116558012&start=94306069&stop=94306209&start=94317401&stop=94317526	>lcl|chr1_303_116558012:94306069-94317526
>Achatina fulica Nk2.2-1	ANTP	KRKRRVLFSKAQTYELERRFRQQRYLSAPEREHLASIIRLTPVQVKIWFQNHRYKLKRSR	-	id=chr19_280_56010778&stop=15742836&start=15742657	>lcl|chr19_280_56010778:15742657-15742836
>Achatina fulica Nk2.1-like	ANTP	XXXXXXXXXXXXXYELERRFKTQKYLSAPEREQMAMSIGLTPTQVKIWFQNHRYKHKRQQ	+	id=chr19_280_56010778&start=18027419&stop=18027466&start=18027463&stop=18027558	>lcl|chr19_280_56010778:18027419-18027558
>Achatina fulica Hlx	ANTP	RSWSRAVFSNLQRKGLEKRFEVQKYVTKPDRRQLAAMLGLTDAQVKVWFQNRRMKWRHAQ	+	id=chr19_280_56010778&start=26014903&stop=26015043&start=26019915&stop=26019965	>lcl|chr19_280_56010778:26014903-26019965
>Achatina fulica Nk2.2-2	ANTP	KRKRRVLFSKAQTYELERRFRQQRYLSAPEREHLASIIRLTPVQVKIWFQNHRYKLKRSR	+	id=chr5_208_88660874&start=44431240&stop=44431419	>lcl|chr5_208_88660874:44431240-44431419
>Achatina fulica Msxlx	ANTP	GRNPRVPFTQHQLVVLEQKFGQTHYLSSLDVAELSSALSLTETRVKIWFQNRRARDRRER	-	id=chr5_208_88660874&stop=61742969&start=61742835&stop=61725860&start=61725795	>lcl|chr5_208_88660874:61725795-61742969

## Sheet: Achatina immaculata
Sequence ID	Classes	Sequences		Genome Location
>Achatina immaculata Gsx	ANTP	SKRMRTAFTSTQLLELERAFSNNKYLSRLRRIEIATCLNLSEKQVKIWFQNRRVKQKKEG	-	id=Chr20&stop=40575436&start=40575257	>lcl|Chr20:40575257-40575436
>Achatina immaculata Xlox	ANTP	NKRTRTAYTRGQLLELEKEFHFNKYISRPRRIELAAMLGLTERHIKIWFQNRRMKWKKDE	+	id=Chr20&start=41053652&stop=41053831	>lcl|Chr20:41053652-41053831
>Achatina immaculata Cdx	ANTP	KDKYRVVYSDHQRLELEKEFHFSKYITIRRKAEIASQLGLSERQVKIWFQNRRAKERKQN	+	id=Chr16&start=3827800&stop=3827934&start=3829232&stop=3829282	>lcl|Chr16:3827800-3829282
>Achatina immaculata Barh1-b1	ANTP	PRKARTAFTDHQLSVLEKTFERQKYLSVQDRMELAAKLNLTDTQVKTWYQNRR	-	id=Chr13&stop=1489508&start=1489350	>lcl|Chr13:1489350-1489508
>Achatina immaculata Barh1-b2	ANTP	PRKARTAFTDHQLSVLEKTFERQKYLSVQDRMELAAKLNLTDTQVKTWYQNRR	-	id=Chr13&stop=1706125&start=1705967	>lcl|Chr13:1705967-1706125
>Achatina immaculata Barh1-c	ANTP	PRKARTAFTDHQLSVLEKAFERQKYLSVQDRMDLAVKLTLTDTQVKTWYQNRR	-	id=Chr17&stop=10075220&start=10075062	>lcl|Chr17:10075062-10075220
>Achatina immaculata Bsx	ANTP	RRKARTVFSDQQLTGLEKRFESQRYLSTPERMELASQLNLSETQVKTWFQNRRMKQKKIQ	+	id=Chr10&start=28501623&stop=28501757&start=28505343&stop=28505393	>lcl|Chr10:28501623-28505393
>Achatina immaculata Barx	ANTP	CRRSRTVFTELQLLGLEKRFEGQKYLSTPDRLDLAESLGLSQIQVKTWYQNRRMKWKKQV	+	id=Chr3&start=49745257&stop=49745400	>lcl|Chr3:49745257-49745400
>Achatina immaculata Dbx-A	ANTP	GMLRRAVFSDAQRKGLEKMFQKQKYISKPDRKKLATKLGLKDSQVKIWFQNRRMKWRNSK	-	id=Chr3&stop=69503450&start=69503313&stop=69501155&start=69501105	>lcl|Chr3:69501105-69503450
>Achatina immaculata Dbx-B	ANTP	GVLRRAVFSDIQRKGLERMFQRQHYICKPDRKELATKLGLKDSQVKIWFQNRRMKWRNSK	+	id=Chr25&start=33981346&stop=33981480&start=33984625&stop=33984675	>lcl|Chr25:33981346-33984675
>Achatina immaculata Post2A/Hox9-13(15)	ANTP	GRKKRKPYTRYQTMVLENEFLNSSYITRQKRWEISCKLQLSERQVKVWFQNRRMKRKKLT	-	id=Chr31&stop=4906970&start=4906791	>lcl|Chr31:4906791-4906970
>Achatina immaculata Post1A/Hox9-13(15)	ANTP	LRKRRRPYSKFQIAELEREYASSTYISKSRRWELSQLINLSERQIKIWFQNRRIKAKKLQ	+	id=Chr31&start=5590113&stop=5590292	>lcl|Chr31:5590113-5590292
>Achatina immaculata Lox2A/Hox6-8	ANTP	RRRGRQTYTRFQTLELEKEFKFNRYLTRRRRIELSHMLCLTERQIKIWFQNRRMKEKKEL	+	id=Chr31&start=11166422&stop=11166601	>lcl|Chr31:11166422-11166601
>Achatina immaculata Lox4A/Hox6-8	ANTP	RRRGRQTYSRYQTLELEKEFQFNHYLTRKRRIEIAHSLCLTERQIKIWFQNRRMKLKKEK	+	id=Chr31&start=11496948&stop=11497127	>lcl|Chr31:11496948-11497127
>Achatina immaculata antp/Hox6-8	ANTP	RKRGRQTYTRYQTLELEKEFHYNRYLTRRRRIEIAHSLCLTERQIKIWFQNRRMKWKKEC	+	id=Chr31&start=11759964&stop=11760143	>lcl|Chr31:11759964-11760143
>Achatina immaculata Lox5/Hox6-8	ANTP	QKRTRQTYTRYQTLELEKEFHFNRYLTRRRRIEIAHMLGLTERQIKIWFQNRRMKWKKEN	+	id=Chr31&start=11907150&stop=11907329	>lcl|Chr31:11907150-11907329
>Achatina immaculata Evxa	ANTP	VRRYRTAFTREQIGRLEKEFLKENYVSRPKRCELAASLNLPESTIKVWFQNRRMKDKRQR	-	id=Chr31&stop=14262348&start=14262190&stop=14260532&start=14260488	>lcl|Chr31:14260488-14262348
>Achatina immaculata Gbx	ANTP	TRRRRTAFTSDQLLELEKEFHSKKYLSLTERSAIASQLRLSEVQVKIWFQNRRAKWKRVK	-	id=Chr31&stop=15186049&start=15185915&stop=15183039&start=15182989	>lcl|Chr31:15182989-15186049
>Achatina immaculata Mnx	ANTP	TRRPRTAFTSQQLLELERQFKMNKYLSRPKRFEVATSLMLTETQVKIWFQNRRMKWKRSK	-	id=Chr31&stop=21277671&start=21277537&stop=21274901&start=21274848	>lcl|Chr31:21274848-21277671
>Achatina immaculata Dlx-1	ANTP	MRKPRTIYSSLQLQQLNRRFQRTQYLALPERAELAASLGLTQTQVKIWFQNRRSKYKKIM	-	id=Chr31&stop=21596489&start=21596355&stop=21574345&start=21574295	>lcl|Chr31:21574295-21596489
>Achatina immaculata Hox5	ANTP	TKRSRTSYTRHQTLELEKEFHYNKYLTRRRRIEIAHALNLTERQIKIWFQNRRMKWKKDH	-	id=Chr12&stop=17508199&start=17508020	>lcl|Chr12:17508020-17508199
>Achatina immaculata Post1B/Hox9-13(15)	ANTP	LRKRRRPYSKFQIAELEREYTSSTYISKSRRWELSQLINLSERQIKIWFQNRRIKAKKLQ	-	id=Chr12&stop=19224641&start=19224462	>lcl|Chr12:19224462-19224641
>Achatina immaculata Post2B/Hox9-13(15)	ANTP	GRKKRKPYTRYQTMVLENEFLSSSYITRQKRWEISCKLQLSERQVKVWFQNRRMKRKKLT	+	id=Chr12&start=19734507&stop=19734686	>lcl|Chr12:19734507-19734686
>Achatina immaculata Lox2B/Hox6-8	ANTP	RRRGRQTYTRFQTLELEKEFKFNRYLTRRRRIELSHMLCLTERQIKIWFQNRRMKEKKEL	+	id=Chr12&start=19934092&stop=19934271	>lcl|Chr12:19934092-19934271
>Achatina immaculata Lox4B/Hox6-8	ANTP	RRRGRQTYSRYQTLELEKEFQFNHYLTRKRRIEIAHTLCLTERQIKIWFQNRRMKLKKEK	+	id=Chr12&start=20089052&stop=20089231	>lcl|Chr12:20089052-20089231
>Achatina immaculata Evxb	ANTP	VRRYRTAFTKQQIERLEQEYIRENYVSRPKRFELAASLNLPECTIKVWFQNRRMKDKRQR	-	id=Chr12&stop=36768257&start=36768117&stop=36765713&start=36765663	>lcl|Chr12:36765663-36768257
>Achatina immaculata Hox1	ANTP	AGSGRTNFTNKQLTELEKEFHFNKYLTRARRIEIAAALGLNETQVKIWFQNRRMKQKKRM	-	id=Chr12&stop=40297801&start=40297622	>lcl|Chr12:40297622-40297801
>Achatina immaculata Hox2	ANTP	SRRLRTAYTNTQLLELEKEFHFNKYLCRPRRIEIAASLDLTERQVKVWFQNRRMKYKRQS	-	id=Chr12&stop=40509627&start=40509448	>lcl|Chr12:40509448-40509627
>Achatina immaculata Hox3	ANTP	SKRARTAYTSAQLVELEKEFHFNRYLCRPRRIEMAALLNLTERQIKIWFQNRRMKFKKEQ	-	id=Chr12&stop=40688315&start=40688136	>lcl|Chr12:40688136-40688315
>Achatina immaculata Hox4	ANTP	SKRNRTSYTRQQILEMEKEFHFNRYLTRRRRVEIANSLCLSERQIKIWFQNRRMKWKKEH	-	id=Chr12&stop=40953407&start=40953321&stop=40951644&start=40951534	>lcl|Chr12:40951534-40953407
>Achatina immaculata Dlx-2	ANTP	MRKPRTIYSSLQLQQLNRRFQRTQYLALPERAELAASLGLTQTQVKIWFQNRRSKYKKIM	+	id=Chr12&start=41639361&stop=41639495&start=41672700&stop=41672762	>lcl|Chr12:41639361-41672762
>Achatina immaculata Nk6-1	ANTP	KKHTRPTFSGQQIFALEKTFEQTKYLAGPERARLAYALGMSESQVKVWFQNRRTKWRKKH	+	id=Chr5&start=19270348&stop=19270494&start=19279464&stop=19279508	>lcl|Chr5:19270348-19279508
>Achatina immaculata Noto	ANTP	SKRIRTIFTPEQLERLEAEFERQQYMVGTERFYLATSLSLTEAQVKVWFQNRRIKWRKQH	-	id=Chr5&stop=25357126&start=25357028&stop=25352692&start=25352603	>lcl|Chr5:25352603-25357126
>Achatina immaculata Vax-like	ANTP	PKRDRTTFSNQQLSRLEEAFRLNQYLVGKDRTTLAKRLGLSETQVKVWFQNRRTKYKKDS	+	id=Chr5&start=27444104&stop=27444238&start=27445404&stop=27445466	>lcl|Chr5:27444104-27445466
>Achatina immaculata Emxb-1	ANTP	PKRNRTAFSPSQLLQLEQAFEKNHYVVGQERKSLAAKLQLTETQVKVWFQNRRTKHKRMK	-	id=Chr5&stop=32287420&start=32287280&stop=32274281&start=32274231	>lcl|Chr5:32274231-32287420
>Achatina immaculata Lbx-a	ANTP	RRKSRTAFTNQQIYELEKRFLYQKYLTPADRDEIAATLGLTNAQVITWFQNRRAKLKRDL	-	id=Chr5&stop=32491008&start=32490829	>lcl|Chr5:32490829-32491008
>Achatina immaculata Nk4	ANTP	KRKPRVLFSQAQVYELERRFKQQRYLSAPEREQMASLLKLTSTQIKIWFQNRRYKCKRQR	-	id=Chr5&stop=37185143&start=37184964	>lcl|Chr5:37184964-37185143
>Achatina immaculata Nk5-b	ANTP	KKKTRTVFSRSQVFQLESIFDVKRYLSGSERAGLAATLRLTETQVKIWFQNRRNKWKRQL	-	id=Chr5&stop=47337075&start=47336974&stop=47335358&start=47335257&stop=47334815&start=47334765	>lcl|Chr5:47334765-47337075
>Achatina immaculata Hhex-a	ANTP	RKGGQVRFSNDQTVELEKKFEGHKYLSPPERKKLAKSLQLTERQVKTWFQNRRAKWRRLK	-	id=Chr5&stop=47484701&start=47484564&stop=47483625&start=47483575	>lcl|Chr5:47483575-47484701
>Achatina immaculata Msx-a	ANTP	NRKPRTPFTTSQLLALERKFREKQYLSIAERAEFSASLTLTETQVKIWFQNRRAKAKRLQ	-	id=Chr5&stop=70277685&start=70277506	>lcl|Chr5:70277506-70277685
>Achatina immaculata Nk7-1	ANTP	KKKARTTFTGRQIFELEKQFEQKKYLSSAERAEMASQLAVTETQVKIWFQNRRTKWKKQD	-	id=Chr5&stop=70740987&start=70740850&stop=70738804&start=70738739	>lcl|Chr5:70738739-70740987
>Achatina immaculata Lbx-b	ANTP	RRKSRTAFTNQQIYELEKRFLYQKYLTPVDRDEIAATLGLTNAQVITWFQNRRAKLKRDL	+	id=Chr1&start=3965920&stop=3966099	>lcl|Chr1:3965920-3966099
>Achatina immaculata Emxb-2	ANTP	PKRNRTAFSPSQLLQLEQAFEKNHYVVGQERKSLAAKLQLTETQVKVWFQNRRTKHKRMK	+	id=Chr1&start=4208090&stop=4208227&start=4240719&stop=4240769	>lcl|Chr1:4208090-4240769
>Achatina immaculata Nk6-2	ANTP	KKHTRPTFSGQQIFALEKTFEQTKYLAGPERARLAYALGMSESQVKVWFQNRRTKWRKKH	+	id=Chr1&start=11300557&stop=11300697&start=11317039&stop=11317083	>lcl|Chr1:11300557-11317083
>Achatina immaculata Nk7-2	ANTP	KKKARTTFTGRQIFELEKQFEQKKYLSSAERAEMASQLAVTETQVKIWFQNRRTKWKKQE	+	id=Chr1&start=25927251&stop=25927385&start=25938579&stop=25938632	>lcl|Chr1:25927251-25938632
>Achatina immaculata Msx-b	ANTP	NRKPRTPFTTSQLLALERKFREKQYLSIAERAEFSASLTLTETQVKIWFQNRRAKAKRLQ	+	id=Chr1&start=26813585&stop=26813764	>lcl|Chr1:26813585-26813764
>Achatina immaculata Nk5-a	ANTP	KKKTRTVFSRSQVFQLESTFDMKRYLSSSERAGLAATLHLTETQVKIWFQNRRNKWKRQL	-	id=Chr1&stop=31341845&start=31341741&stop=31337545&start=31337438	>lcl|Chr1:31337438-31341845
>Achatina immaculata En-a	ANTP	EKRPRTAFTNEQLVRLKREFEDCRYLTEARRKSLADELGLTESQIKIWFQNKRAKIKKST	-	id=Chr1&stop=43124259&start=43124188&stop=43122123&start=43122013	>lcl|Chr1:43122013-43124259
>Achatina immaculata En-b1	ANTP	DKRSRTAFSTHQLQRLRHEFDTCPYLSENRRQTLALELGLNESQVKIWFQNKRAKLKKSS	-	id=Chr1&stop=43273528&start=43273394&stop=43271891&start=43271841	>lcl|Chr1:43271841-43273528
>Achatina immaculata En-b2	ANTP	DKRSRTAFSTHQLQRLRHEFDTCPYLSENRRQTLALELGLNESQV	-	id=Chr1&stop=43275779&start=43275645	>lcl|Chr1:43275645-43275779
>Achatina immaculata Tlx-1	ANTP	RKKPRTAFTRQQVLELEKRFSRQKYLASAERSALAKTLSMTDAQVKTWFQNRRTKWR	+	id=Chr1&start=48899876&stop=48900046	>lcl|Chr1:48899876-48900046
>Achatina immaculata Tlx-2	ANTP	RKKPRTSFTRLQIVELEKRFHRQKYLASTERSALAKSLKMTDAQVKTWFQNRRTKWR	+	id=Chr1&start=48957125&stop=48957199&start=48958396&stop=48958503	>lcl|Chr1:48957125-48958503
>Achatina immaculata Nk1-1	ANTP	PRRARTAFTYEQLVALENKFKTTRYLSVCERLNLALSLNLTETQVKIWFQNRRTKWKKQN	+	id=Chr1&start=61363152&stop=61363292&start=61373903&stop=61373983	>lcl|Chr1:61363152-61373983
>Achatina immaculata Nk3	ANTP	RKRSRASFTHAQVYELERRFRHQRYLSGPERAELAQSLKLTETQVKIWFQNRRYKTKRRQ	-	id=Chr1&stop=91294295&start=91294140&stop=91288006&start=91287956	>lcl|Chr1:91287956-91294295
>Achatina immaculata Hhex-b	ANTP	RKGGQVRFSNDQTVELEKKFEGHKYLSPPERKKLAKSLQLTERQVKTWFQNRRAKWRRLK	+	id=Chr1&start=102268840&stop=102268977&start=102270830&stop=102270880	>lcl|Chr1:102268840-102270880
>Achatina immaculata Nk1-2	ANTP	PRRARTAFTYEQLVALENKFKTTRYLSVCERLNLALSLNLTETQVKIWFQNRRTKWKKQN	+	id=Chr9&start=38109190&stop=38109330&start=38114073&stop=38114141	>lcl|Chr9:38109190-38114141
>Achatina immaculata Nk2.2-1	ANTP	KRKRRVLFSKAQTYELERRFRQQRYLSAPEREHLASIIRLTPVQVKIWFQNHRYKLKRSR	-	id=Chr6&stop=44985309&start=44985130	>lcl|Chr6:44985130-44985309
>Achatina immaculata Hlx	ANTP	RSWSRAVFSNLQRKGLEKRFEVQKYVTKPDRRQLAAMLGLTDAQVKVWFQNRRMKWRHAQ	-	id=Chr6&stop=53698294&start=53698106&stop=53693810&start=53693760	>lcl|Chr6:53693760-53698294
>Achatina immaculata Nk2.1-like	ANTP	XXXXXXXXXXXXXYELERRFKTQKYLSAPEREQMAMSIGLTPTQVKIWFQNHRYKHKRQQ	+	id=Chr6&start=62495370&stop=62495510	>lcl|Chr6:62495370-62495510
>Achatina immaculata Nk2.2-2	ANTP	KRKRRVLFSKAQTYELERRFRQQRYLSAPEREHLASIIRLTPVQVKIWFQNHRYKLKRSR	+	id=Chr2&start=6199804&stop=6199983	>lcl|Chr2:6199804-6199983
>Achatina immaculata Msxlx	ANTP	GRNPRVPFTQHQLVVLEQKFGQTHYLSSLDVAELSSALSLTETRVKIWFQNRRARDRRER	+	id=Chr2&start=46782068&stop=46782202&start=46798826&stop=46798879	>lcl|Chr2:46782068-46798879

## Sheet: Pecten maximus
Sequence ID	Classes	Domain Sequences		Genome Location
>Pecten maximus Cdx	ANTP	KDKYRVVYSDHQRLELEKEFHYSRYITIRRKSELAQTLALSERQVKIWFQNRRAKERKQN	+	id=HiC_scaffold_11_arrow_ctg1&start=17202238&stop=17202417	>lcl|HiC_scaffold_11_arrow_ctg1:17202238-17202417
>Pecten maximus Xlox	ANTP	NKRTRTAYTRGQLLELEKEFHFNKYISRPRRIELAAMLNLTERHIKIWFQNRRMKWKKDE	-	id=HiC_scaffold_11_arrow_ctg1&stop=17229666&start=17229487	>lcl|HiC_scaffold_11_arrow_ctg1:17229487-17229666
>Pecten maximus Gsx	ANTP	SKRIRTAFTSTQLLELEREFSSSMYLSRLRRIEIATYLNLSEKQVKIWFQNRRVKYKKEG	-	id=HiC_scaffold_11_arrow_ctg1&stop=17359523&start=17359344	>lcl|HiC_scaffold_11_arrow_ctg1:17359344-17359523
>Pecten maximus Barx	ANTP	CRRSRTVFTDLQLMGLEKRFEGQKYLSTPERLDLADSLGLTQIQVKTWYQNRRMKWKKMV	-	id=HiC_scaffold_14_arrow_ctg1&stop=21466508&start=21466329	>lcl|HiC_scaffold_14_arrow_ctg1:21466329-21466508
>Pecten maximus Bsx	ANTP	RRKARTVFSDQQLNGLEKRFESQRYLSTPERVELASQLSLSETQVKTWFQNRRMKHKKLQ	-	id=HiC_scaffold_14_arrow_ctg1&stop=39230607&start=39230470&stop=39230108&start=39230058	>lcl|HiC_scaffold_14_arrow_ctg1:39230058-39230607
>Pecten maximus Dlx	ANTP	MRKPRTIYSSLQLQQLNRRFQRTQYLALPERAELAASLGLTQTQVKIWFQNRRSKYKKVM	-	id=HiC_scaffold_2_arrow_ctg1&stop=19993322&start=19993188&stop=19981368&start=19981321	>lcl|HiC_scaffold_2_arrow_ctg1:19981321-19993322
>Pecten maximus Mnx	ANTP	TRRPRTAFTSQQLLELERQFKMNKYLSRPKRFEVATSLMLTETQVKIWFQNRRMKWKRSK	+	id=HiC_scaffold_2_arrow_ctg1&start=8424759&stop=8424893&start=8428199&stop=8428246	>lcl|HiC_scaffold_2_arrow_ctg1:8424759-8428246
>Pecten maximus Barh1-c1	ANTP	PRKARTAFTDHQLNCLEKSFERHKYLSVQDRMELAAKLNLTDTQVKTWYQNRR	+	id=HiC_scaffold_2_arrow_ctg1&start=21027326&stop=21027484	>lcl|HiC_scaffold_2_arrow_ctg1:21027326-21027484
>Pecten maximus Barh1-c2	ANTP	PRKARTAFTDHQLNSLEKTFERQKYLSVQDRMELAAKLNLTDTQVKTWYQNRR	-	id=HiC_scaffold_2_arrow_ctg1&stop=21118441&start=21118283	>lcl|HiC_scaffold_2_arrow_ctg1:21118283-21118441
>Pecten maximus Barh1-c3	ANTP	PRKARTAFTDHQLNSLEKIFERQKYLSVQDRMELAAKLNLTDTQVKTWYQNRR	+	id=HiC_scaffold_2_arrow_ctg1&start=21195022&stop=21195180	>lcl|HiC_scaffold_2_arrow_ctg1:21195022-21195180
>Pecten maximus Meox-b	ANTP	PRKERTAFSKNQIRELEKEFGIHNYLTRLRRYEIAVALDLTERQVKVWFQNRRMKWKRVK	-	id=HiC_scaffold_2_arrow_ctg1&stop=23029347&start=23029213&stop=23025330&start=23025280	>lcl|HiC_scaffold_2_arrow_ctg1:23025280-23029347
>Pecten maximus Meox-a	ANTP	PRKERTAFTKHQIRELEKEFCVHNYLTRLRRYEIAVALDLTERQVKVWFQNRRMKWKRVK	-	id=HiC_scaffold_2_arrow_ctg1&stop=23069249&start=23069112&stop=23068481&start=23068431	>lcl|HiC_scaffold_2_arrow_ctg1:23068431-23069249
>Pecten maximus Ro	ANTP	PRRQRTTFTSEQTLKLELEYNRTEYISRPRRYELAEILNLSENQIKIWFQNRRAKEKRIE	-	id=HiC_scaffold_2_arrow_ctg1&stop=23203434&start=23203255	>lcl|HiC_scaffold_2_arrow_ctg1:23203255-23203434
>Pecten maximus Evx-a	ANTP	VRRYRTAFTREQIGRLEKEFYKENYVSRPRRCELAKLLNLQENTIKVWFQNRRMKDKRQR	+	id=HiC_scaffold_2_arrow_ctg1&start=27305658&stop=27305798&start=27306390&stop=27306434	>lcl|HiC_scaffold_2_arrow_ctg1:27305658-27306434
>Pecten maximus Evx-b	ANTP	IRRYRTAFTKDQLNRLEKEFLKENYVSRPKRCELAASLGLAESTIKVWFQNRRMKDKRQR	-	id=HiC_scaffold_2_arrow_ctg1&stop=27433989&start=27433849&stop=27433681&start=27433634	>lcl|HiC_scaffold_2_arrow_ctg1:27433634-27433989
>Pecten maximus Hox1	ANTP	PNMGRTNFTNKQLTELEKEFHFNKYLTRARRIEIAASLGLNETQVKIWFQNRRMKQKKRM	-	id=HiC_scaffold_2_arrow_ctg1&stop=28829291&start=28829112	>lcl|HiC_scaffold_2_arrow_ctg1:28829112-28829291
>Pecten maximus Hox2	ANTP	TRRLRTAYTNTQLLELEKEFHFNKYLCRPRRIEIAASLDLTERQVKVWFQNRRMKYKRQT	-	id=HiC_scaffold_2_arrow_ctg1&stop=28961169&start=28960990	>lcl|HiC_scaffold_2_arrow_ctg1:28960990-28961169
>Pecten maximus Hox3	ANTP	TKRARTAYTSAQLVELEKEFHFNRYLCRPRRIEMAALLNLTERQIKIWFQNRRMKFKKEQ	-	id=HiC_scaffold_2_arrow_ctg1&stop=29089293&start=29089114	>lcl|HiC_scaffold_2_arrow_ctg1:29089114-29089293
>Pecten maximus Hox4	ANTP	SKRNRTAYTRHQILELEKEFHFNRYLTRRRRIEIAHTLCLSERQIKIWFQNRRMKWKKEH	-	id=HiC_scaffold_2_arrow_ctg1&stop=29273014&start=29272835	>lcl|HiC_scaffold_2_arrow_ctg1:29272835-29273014
>Pecten maximus Hox5	ANTP	SKRSRTSYTRHQTLELEKEFHYNKYLTRRRRIEIAHALNLTERQIKIWFQNRRMKWKKDH	-	id=HiC_scaffold_2_arrow_ctg1&stop=29397573&start=29397394	>lcl|HiC_scaffold_2_arrow_ctg1:29397394-29397573
>Pecten maximus Lox5/Hox6-8	ANTP	QKRTRQTYTRYQTLELEKEFHYNRYLTRRRRIEIAHLLGLTERQIKIWFQNRRMKWKKEN	-	id=HiC_scaffold_2_arrow_ctg1&stop=29542363&start=29542184	>lcl|HiC_scaffold_2_arrow_ctg1:29542184-29542363
>Pecten maximus Antp	ANTP	RKRGRQTYTRYQTLELEKEFHFNKYLTRRRRVEIAHVLCLTERQIKIWFQNRRMKWKKEA	-	id=HiC_scaffold_2_arrow_ctg1&stop=29656312&start=29656133	>lcl|HiC_scaffold_2_arrow_ctg1:29656133-29656312
>Pecten maximus Lox4/Hox6-8	ANTP	RRRGRQTYSRYQTLELEKEFQFNHYLTRKRRIEVAHSLCLTERQIKIWFQNRRMKLKKEK	-	id=HiC_scaffold_2_arrow_ctg1&stop=29780606&start=29780427	>lcl|HiC_scaffold_2_arrow_ctg1:29780427-29780606
>Pecten maximus Lox2/Hox6-8	ANTP	RRRGRQTYTRFQTLELEKEFKFNRYLTRRRRIELSHMLCLTERQIKIWFQNRRMKEKKEL	-	id=HiC_scaffold_2_arrow_ctg1&stop=29934736&start=29934557	>lcl|HiC_scaffold_2_arrow_ctg1:29934557-29934736
>Pecten maximus Post2/Hox9-13(15)	ANTP	GRKKRKPYTRYQSMVLENEFLNSSYITRQKRWEISCKLQLTERQVKVWFQNRRMKRKKLN	-	id=HiC_scaffold_2_arrow_ctg1&stop=30128166&start=30127987	>lcl|HiC_scaffold_2_arrow_ctg1:30127987-30128166
>Pecten maximus Post1/Hox9-13(15)	ANTP	LRKRRRPYSKFQIAELEREYNNSTYISKSRRWELSQLINLSERQIKIWFQNRRIKAKKVQ	+	id=HiC_scaffold_2_arrow_ctg1&start=30619980&stop=30620159	>lcl|HiC_scaffold_2_arrow_ctg1:30619980-30620159
>Pecten maximus Gbx	ANTP	MRRRRTAFTSEQLLELEKEFHSKKYLSLTERSQIAHNLKLSEVQVKIWFQNRRAKWKRVK	-	id=HiC_scaffold_2_arrow_ctg1&stop=50817748&start=50817569	>lcl|HiC_scaffold_2_arrow_ctg1:50817569-50817748
>Pecten maximus En	ANTP	EKRPRTAFTNDQLQRLKREFEECRYLTEQRRLDLAQELNLTEAQIKIWFQNKRAKIKKSS	+	id=HiC_scaffold_2_arrow_ctg1&start=54046130&stop=54046309	>lcl|HiC_scaffold_2_arrow_ctg1:54046130-54046309
>Pecten maximus Dbx	ANTP	GMLRRAVFSDMQRKGLEKMFQKQKYISKPDRKKLAAKLGLKDSQVKIWFQNRRMKWRNSK	-	id=HiC_scaffold_3_arrow_ctg1&stop=30713980&start=30713843&stop=30711723&start=30711673	>lcl|HiC_scaffold_3_arrow_ctg1:30711673-30713980
>Pecten maximus Noto	ANTP	GKRIRTIFTPDQLERMEAEFEKQQYMVGTERYYLACSLSLTEAQVKVWFQNRRIKWRKMN	-	id=HiC_scaffold_1_arrow_ctg1&stop=9867500&start=9867408&stop=9866769&start=9866680	>lcl|HiC_scaffold_1_arrow_ctg1:9866680-9867500
>Pecten maximus Nk5-b	ANTP	KKKTRTVFSRAQIFYLEAAFDAKRYLSSAERAELALTLHLSETQVKVWFQNRRNKWKSQM	-	id=HiC_scaffold_1_arrow_ctg1&stop=11344370&start=11344191	>lcl|HiC_scaffold_1_arrow_ctg1:11344191-11344370
>Pecten maximus Msx	ANTP	NRKPRTPFTTSQLLALERKFRQKQYLSIAERAEFSASLNLTETQVKIWFQNRRAKAKRLH	+	id=HiC_scaffold_1_arrow_ctg1&start=11688150&stop=11688329	>lcl|HiC_scaffold_1_arrow_ctg1:11688150-11688329
>Pecten maximus Nk7	ANTP	KKKARTTFTGRQIFELEKQFEQKKYLSSAERAEMAALLNVTETQVKIWFQNRRTKWKKQE	-	id=HiC_scaffold_1_arrow_ctg1&stop=16577924&start=16577784&stop=16576800&start=16576753c	>lcl|HiC_scaffold_1_arrow_ctg1:16576753-16577924
>Pecten maximus Nk3	ANTP	KKRSRAAFSHAQVFELERRFQHQRYLSGPERADLAHALKLTETQIKIWFQNRRYKTKRRQ	+	id=HiC_scaffold_1_arrow_ctg1&start=20247549&stop=20247728	>lcl|HiC_scaffold_1_arrow_ctg1:20247549-20247728
>Pecten maximus Emx-c	ANTP	PKRIRTAFSPSQLLKLEHAFEKNHYVVGQERKDLAAKLGLTETQVKVWFQNRRTKFKRIK	+	id=HiC_scaffold_1_arrow_ctg1&start=20665054&stop=20665188&start=20673618&stop=20673698	>lcl|HiC_scaffold_1_arrow_ctg1:20665054-20673698
>Pecten maximus Emx-b	ANTP	PKRIRTAFSPAQLLQLEKSFEKSHYVVGQERKDLAGELQLTETQVKVWFQNRRTKHKRTK	+	id=HiC_scaffold_1_arrow_ctg1&start=20755223&stop=20755357&start=20757379&stop=20757429	>lcl|HiC_scaffold_1_arrow_ctg1:20755223-20757429
>Pecten maximus Emx-a	ANTP	PKRIRTAFAPSQLLRLEHAFEKNHYVVGQERKDLASDLHLTETQVKVWFQNRRTKFKRMK	-	id=HiC_scaffold_1_arrow_ctg1&stop=20824174&start=20824040&stop=20817477&start=20817427	>lcl|HiC_scaffold_1_arrow_ctg1:20817427-20824174
>Pecten maximus Nk6	ANTP	KKHTRPTFSGQQIFALEKTFEQTKYLAGPERARLAYALGMSESQVKVWFQNRRTKWRKKH	+	id=HiC_scaffold_1_arrow_ctg1&start=21015991&stop=21016131&start=21033053&stop=21033100	>lcl|HiC_scaffold_1_arrow_ctg1:21015991-21033100
>Pecten maximus Nk5-a	ANTP	KKKTRTVFSRSQVFQLESTFDMKRYLSSSERAGLAASLQLTETQVKIWFQNRRNKWKRQL	+	id=HiC_scaffold_1_arrow_ctg1&start=22522826&stop=22523005	>lcl|HiC_scaffold_1_arrow_ctg1:22522826-22523005
>Pecten maximus Hhex	ANTP	RKGGQVRFSNDQTLELEKKFEAQKYLSPPERKRLAKVLQLTERQVKTWFQNRRAKWRRLK	+	id=HiC_scaffold_1_arrow_ctg1&start=30422963&stop=30423097&start=30423819&stop=30423869	>lcl|HiC_scaffold_1_arrow_ctg1:30422963-30423869
>Pecten maximus Vent1-like	ANTP	RKKARTAFSSEQVYGLEQRYQAQKYLPSSERSRLAKKLALTDQQVKTWFQNRRMKEKRHQ	-	id=HiC_scaffold_1_arrow_ctg1&stop=32112449&start=32112315&stop=32111781&start=32111731	>lcl|HiC_scaffold_1_arrow_ctg1:32111731-32112449
>Pecten maximus Vax	ANTP	PKRARTTFSPEQLYQLEREFQRNQYLVGKERTELSKKLQLSETQVKVWFQNRRTKYKRDR	+	id=HiC_scaffold_1_arrow_ctg1&start=32495127&stop=32495294&start=32495586&stop=32495633	>lcl|HiC_scaffold_1_arrow_ctg1:32495127-32495633
>Pecten maximus Nk4	ANTP	KRKPRVLFSQAQVYELERRFKQQRYLSAPEREQLANILKLTSTQVKIWFQNRRYKCKRQR	-	id=HiC_scaffold_1_arrow_ctg1&stop=32614036&start=32613857	>lcl|HiC_scaffold_1_arrow_ctg1:32613857-32614036
>Pecten maximus Nk1	ANTP	PRRARTAFTYEQLVALENKFKTTRYLSVCERLNLALSLNLTETQVKIWFQNRRTKWKKQN	-	id=HiC_scaffold_1_arrow_ctg1&stop=33106432&start=33106253	>lcl|HiC_scaffold_1_arrow_ctg1:33106253-33106432
>Pecten maximus Tlx-b	ANTP	RKKPRTSFTRLQIMELEKRFHRQKYLASAERSALAKALKMTDAQVKTWFQNRRTKWR	-	id=HiC_scaffold_1_arrow_ctg1&stop=37109625&start=37109455	>lcl|HiC_scaffold_1_arrow_ctg1:37109455-37109625
>Pecten maximus Tlx-a	ANTP	RKKPRTSFTRLQIMELERRFEQQKYLASSERSSIAKSLKMSDSQVKTWFQNRRTKWR	-	id=HiC_scaffold_1_arrow_ctg1&stop=37257141&start=37256971	>lcl|HiC_scaffold_1_arrow_ctg1:37256971-37257141
>Pecten maximus Lbx	ANTP	RRKSRTAFTNQQIYELEKRFLYQKYLTPADRDEIAQTLGLTNAQVITWFQNRRAKLKRDL	+	id=HiC_scaffold_1_arrow_ctg1&start=38965217&stop=38965396	>lcl|HiC_scaffold_1_arrow_ctg1:38965217-38965396
>Pecten maximus Hlx	ANTP	RSWSRAVFSNLQRKGLEKRFEVQKYVTKPDRRQLAAMLGLTDAQVKVWFQNRRMKWRHAQ	-	id=HiC_scaffold_4_arrow_ctg1&stop=7572463&start=7572329&stop=7570999&start=7570949	>lcl|HiC_scaffold_4_arrow_ctg1:7570949-7572463
>Pecten maximus Nk2.2	ANTP	KRKRRVLFSKAQTYELERRFRQQRYLSAPEREHLASIIRLTPVQVKIWFQNHRYKLKRSR	+	id=HiC_scaffold_4_arrow_ctg1&start=13066302&stop=13066481	>lcl|HiC_scaffold_4_arrow_ctg1:13066302-13066481
>Pecten maximus Msxlx	ANTP	GRNPRVPFTQHQVAALEQKFRQTHYLSSMDVAELSTALTLTETRVKIWFQNRRARERRDR	+	id=HiC_scaffold_4_arrow_ctg1&start=24500066&stop=24500200&start=24511823&stop=24511873	>lcl|HiC_scaffold_4_arrow_ctg1:24500066-24511873
>Pecten maximus Nk2.1	ANTP	RRKRRVLFSQAQVYELERRFKQQKYLSAPEREHLASMINLTPTQVKIWFQNHRYKCKRQI	-	id=HiC_scaffold_4_arrow_ctg1&stop=34402467&start=34402288	>lcl|HiC_scaffold_4_arrow_ctg1:34402288-34402467

## Sheet: Anadara broughtonii 
Sequence ID	Classes	Domain Sequences		Genome Location
>Anadara broughtonii Cdx	ANTP	KDKYRVVYSDHQRLELEKEFHYSRYITIRRKAELAQNLALSERQVKIWFQNRRAKERKQN	+	id=Lachesis_group11&start=11616235&stop=11616414	>lcl|Lachesis_group11:11616235-11616414
>Anadara broughtonii Xlox	ANTP	NKRTRTAYTRGQLLELEKEFHFNKYISRPRRIELAAMLNLTERHIKIWFQNRRMKWKKDE	-	id=Lachesis_group11&stop=11645446&start=11645267	>lcl|Lachesis_group11:11645267-11645446
>Anadara broughtonii Gsx	ANTP	SKRIRTAFTSTQLLELEREFASNMYLSRLRRIEIATYLNLSEKQVKIWFQNRRVKYKKDD	-	id=Lachesis_group11&stop=11769629&start=11769450	>lcl|Lachesis_group11:11769450-11769629
>Anadara broughtonii Barx	ANTP	CRRSRTVFTELQLVGLEKKFETHKYLSTPDRMELAEMLGLTQVQVKTWYQNRRMKWKKQV	-	id=Lachesis_group16&stop=5394187&start=5394008	>lcl|Lachesis_group16:5394008-5394187
>Anadara broughtonii Bsx	ANTP	RRKARTVFSDQQLNGLEKRFETQRYLSTPERVELASQLSLSETQVKTWFQNRRMKHKKLQ	+	id=Lachesis_group16&start=15855719&stop=15855853&start=15856750&stop=15856797	>lcl|Lachesis_group16:15855719-15856797
>Anadara broughtonii Barh1-b2	ANTP	PRKARTAFTDHQLNSLEKTFERQKYLSVQDRMELAAKLNLTDTQVKTWYQNRR	+	id=Lachesis_group7&start=14184490&stop=14184648	>lcl|Lachesis_group7:14184490-14184648
>Anadara broughtonii Barh1-b1	ANTP	PRKARTAFTDHQLNCLEKSFERQKYLSVQDRMELAAKLNLTDTQVKTWYQNRR	-	id=Lachesis_group7&stop=14270535&start=14270377	>lcl|Lachesis_group7:14270377-14270535
>Anadara broughtonii Barh1-b3	ANTP	PRKARTAFTDHQLNCLEKNFERQKYLSVQDRMELAAKLNLSDTQVKTWYQNRR	+	id=Lachesis_group7&start=14343121&stop=14343279	>lcl|Lachesis_group7:14343121-14343279
>Anadara broughtonii Barh1-b4	ANTP	PRKARTAFTDSQLRVLEKSFERQKYLSVQDRMELAQRLNLTDTQVKTWYQNRR	+	id=Lachesis_group7&start=22503086&stop=22503244	>lcl|Lachesis_group7:22503086-22503244
>Anadara broughtonii Dbx	ANTP	GMLRRAVFSDMQRKGLEKMFQKQKYISKPDRKKLAAKLGLKDSQVKIWFQNRRMKWRNSK	-	id=Lachesis_group9&stop=42501003&start=42500854&stop=42497134&start=42497087	>lcl|Lachesis_group9:42497087-42501003
>Anadara broughtonii Meox-b	ANTP	PRKERTAFTKQQIRELEKEFSAHNYLTRLRRYEIAVSLDLTERQVKVWFQNRRMKWKRVK	-	id=Contig00072&stop=13618&start=13478&stop=12843&start=12793	>lcl|Contig00072:12793-13618
>Anadara broughtonii Meox-a	ANTP	PRKERTAFTKHQIRELEKEFAVHNYLTRLRRYEIAVALELTERQVKVWFQNRRMKWKRVK	-	id=Contig00072&stop=39084&start=38950&stop=36701&start=36651	>lcl|Contig00072:36651-39084
>Anadara broughtonii Ro	ANTP	IRRQRTTFTSEQTLKLEVEYNRSEYISRPRRYELAEILNLSESQIKIWFQNRRAKEKRIE	-	id=Contig00072&stop=89372&start=89193	>lcl|Contig00072:89193-89372
>Anadara broughtonii Mnx	ANTP	TRRPRTAFTSQQLLELERQFKMNKYLSRPKRFEVATSLMLTETQVKIWFQNRRMKWKRSK	-	id=Lachesis_group15&stop=251421&start=251281&stop=250478&start=250431	>lcl|Lachesis_group15:250431-251421
>Anadara broughtonii Evx-a	ANTP	VRRYRTAFTREQISRLEKEFYKENYVSRPRRCELAKALNLAENTIKVWFQNRRMKDKRQR	+	id=Lachesis_group15&start=10920369&stop=10920509&start=10921583&stop=10921624	>lcl|Lachesis_group15:10920369-10921624
>Anadara broughtonii Evx-b	ANTP	IRRYRTAFSKEQLNRLEKEFLRENYVSRPKRCELAAELNLSESTIKVWFQNRRMKDKRQR	-	id=Lachesis_group15&stop=11045409&start=11045269&stop=11044933&start=11044892	>lcl|Lachesis_group15:11044892-11045409
>Anadara broughtonii Gbx	ANTP	TRRRRTAFTSEQLLELEKEFHSKKYLSLTERSQIAHHLKLSEVQVKIWFQNRRAKWKRVK	-	id=Lachesis_group15&stop=16076703&start=16076524	>lcl|Lachesis_group15:16076524-16076703
>Anadara broughtonii Dlx	ANTP	MRKPRTIYSSLQLQQLNRRFQRTQYLALPERAELAASLGLTQTQVKIWFQNRRSKYKKIM	-	id=Lachesis_group15&stop=16488354&start=16488214&stop=16474753&start=16474706	>lcl|Lachesis_group15:16474706-16488354
>Anadara broughtonii Post1/Hox9-13(15)	ANTP	LRKRRRPYSKFQIAELEREYNNSTYVSKSRRWELSQLINLSERQIKIWFQNRRIKAKKVT	-	id=Lachesis_group15&stop=17564380&start=17564201	>lcl|Lachesis_group15:17564201-17564380
>Anadara broughtonii Post2/Hox9-13(15)	ANTP	GRKKRKPYTRYQTMVLENEFLNSSYITRQKRWEISCKLQLSERQVKVWFQNRRMKRKKLN	+	id=Lachesis_group15&start=18058134&stop=18058313	>lcl|Lachesis_group15:18058134-18058313
>Anadara broughtonii Lox2/Hox6-8	ANTP	RRRGRQTYTRFQTLELEKEFKFNRYLTRRRRIELSHMLCLTERQIKIWFQNRRMKEKKEL	+	id=Lachesis_group15&start=18318281&stop=18318460	>lcl|Lachesis_group15:18318281-18318460
>Anadara broughtonii Lox4/Hox6-8	ANTP	RRRGRQTYSRYQTLELEKEFQFNHYLTRKRRIEVAHALCLTERQIKIWFQNRRMKLKKER	+	id=Lachesis_group15&start=18497186&stop=18497365	>lcl|Lachesis_group15:18497186-18497365
>Anadara broughtonii Antp	ANTP	RKRGRQTYTRYQTLELEKEFHFNKYLTRRRRIEIAHALCLSERQIKIWFQNRRMKWKKEA	+	id=Lachesis_group15&start=18660032&stop=18660211	>lcl|Lachesis_group15:18660032-18660211
>Anadara broughtonii Lox5/Hox6-8	ANTP	QKRTRQTYTRYQTLELEKEFHFNRYLTRRRRIEIAHMLGLTERQIKIWFQNRRMKWKKEN	+	id=Lachesis_group15&start=18738618&stop=18738797	>lcl|Lachesis_group15:18738618-18738797
>Anadara broughtonii Hox5	ANTP	SKRSRTSYTRHQTLELEKEFHYNKYLTRRRRIEIAHALNLTERQIKIWFQNRRMKWKKEH	+	id=Lachesis_group15&start=18897906&stop=18898085	>lcl|Lachesis_group15:18897906-18898085
>Anadara broughtonii Hox4	ANTP	SKRNRTAYTRHQILELEKEFHFNRYLTRRRRIEIAHTLCLSERQIKIWFQNRRMKWKKEH	+	id=Lachesis_group15&start=19047294&stop=19047473	>lcl|Lachesis_group15:19047294-19047473
>Anadara broughtonii Hox3	ANTP	AKRARTAYTSAQLVELEKEFHFNRYLCRPRRIEMAALLNLSERQIKIWFQNRRMKFKKEQ	+	id=Lachesis_group15&start=19262056&stop=19262235	>lcl|Lachesis_group15:19262056-19262235
>Anadara broughtonii Hox2	ANTP	TRRLRTAYTNTQLLELEKEFHFNKYLCRPRRIEIAASLDLSERQVKVWFQNRRMKYKRQT	+	d=Lachesis_group15&start=19417792&stop=19417971	>lcl|Lachesis_group15:19417792-19417971
>Anadara broughtonii Hox1	ANTP	PNMGRTNFTNKQLTELEKEFHFNKYLTRARRIEIAASLGLNETQVKIWFQNRRMKQKKRM	+	id=Lachesis_group15&start=19543787&stop=19543966	>lcl|Lachesis_group15:19543787-19543966
>Anadara broughtonii En-a1	ANTP	DKRPRTAFTNEQLQRLKREFDSCRYLTEQRRKDLALELKLSESQIKIWFQNKRAKIKKSS	+	id=Lachesis_group15&start=32280056&stop=32280235	>lcl|Lachesis_group15:32280056-32280235
>Anadara broughtonii En-a2	ANTP	DKRPRTAFTNEQLQRLKREFECCRYLTEKQRHDLANELDLTEAQIKIWFQNKRAKIKKTS	-	id=Lachesis_group15&stop=32344522&start=32344343	>lcl|Lachesis_group15:32344343-32344522
>Anadara broughtonii Hhex	ANTP	RKGGQVRFSNDQTIELEKKFESQKYLSPPERKRLAKLLQLTERQVKTWFQNRRAKWRRLK	+	id=Lachesis_group12&start=1218350&stop=1218487&start=1219985&stop=1220035	>lcl|Lachesis_group12:1218350-1220035
>Anadara broughtonii Lbx	ANTP	RRKSRTAFTNQQIYELEKRFLYQKYLTPADRDEIAQNLGLTNAQVITWFQNRRAKLKRDL	-	id=Lachesis_group12&stop=5649257&start=5649078	>lcl|Lachesis_group12:5649078-5649257
>Anadara broughtonii Vent1-like	ANTP	RKKARTAFSTEQVNELESRYQTQKYLPASERSKLAEQLQLSDQQVKTWFQNRRMKEKRQQ	+	id=Lachesis_group12&start=16331913&stop=16332062&start=16332965&stop=16333012	>lcl|Lachesis_group12:16331913-16333012
>Anadara broughtonii Emx-c	ANTP	PKRIRTAFSPSQLLKLEHAFEKNHYVVGQERKDLAAKLGLTETQVKVWFQNRRTKYKRVK	+	id=Lachesis_group12&start=20887764&stop=20887898&start=20894338&stop=20894385	>lcl|Lachesis_group12:20887764-20894385
>Anadara broughtonii Emx-b	ANTP	PKRIRTAFSPSQLLQLEKAFEKSHYVVGQERKDLAAELQLTETQVKVWFQNRRTKHKRMK	+	id=Lachesis_group12&start=20960584&stop=20960718&start=20963733&stop=20963783	>lcl|Lachesis_group12:20960584-20963783
>Anadara broughtonii Emx-a	ANTP	PKRIRTAFSPSQLLRLEHAFEKNHYVVGQERKDLALGLGLSETQVKVWFQNRRTKYKRMK	-	id=Lachesis_group12&stop=21036120&start=21035986&stop=21023676&start=21023626	>lcl|Lachesis_group12:21023626-21036120
>Anadara broughtonii Nk5-b	ANTP	KKKTRTVFSRQQIFYLESAFDTKKYLSSTERADIAATLNLTETQVKVWFQNRRNKWKSQV	-	id=Lachesis_group12&stop=21546766&start=21546587	>lcl|Lachesis_group12:21546587-21546766
>Anadara broughtonii Vax	ANTP	PKRARTTFSPEQLFHLEKEFQRNQYLVGKERTDLSKQLGLSETQVKVWFQNRRTKYKRDR	-	id=Lachesis_group12&stop=23030476&start=23030342&stop=23028511&start=23028464	>lcl|Lachesis_group12:23028464-23030476
>Anadara broughtonii Nk6	ANTP	KKHTRPTFSGHQIFALEKTFEQTKYLAGPERARLAYALGMSESQVKVWFQNRRTKWRKKH	-	id=Lachesis_group12&stop=25059717&start=25059577&stop=25042449&start=25042408	>lcl|Lachesis_group12:25042408-25059717
>Anadara broughtonii Nk7	ANTP	KKKARTTFTGRQIFELEKQFEQKKYLSSAERAEMAALLNVTETQVKIWFQNRRTKWKKQE	+	id=Lachesis_group12&start=30992136&stop=30992270&start=30993275&stop=30993322	>lcl|Lachesis_group12:30992136-30993322
>Anadara broughtonii Nk4	ANTP	RRKPRVLFSQAQVYELERRFKQQRYLSAPEREQLANMLKLTPQQVKIWFQNRRYKCKRQR	+	id=Lachesis_group12&start=31243484&stop=31243663	>lcl|Lachesis_group12:31243484-31243663
>Anadara broughtonii Msx	ANTP	NRKPRTPFTTSQLLALERKFRQKQYLSIAERAEFSASLNLTETQVKIWFQNRRAKAKRLH	+	id=Lachesis_group12&start=32108757&stop=32108936	>lcl|Lachesis_group12:32108757-32108936
>Anadara broughtonii Noto	ANTP	GKRIRTIFTPEQLERLEAEFEKQQYMVGTERYYLACSLNLSEAQVKVWFQNRRIKWRKQN	-	id=Lachesis_group12&stop=32819831&start=32819739&stop=32819395&start=32819306	>lcl|Lachesis_group12:32819306-32819831
>Anadara broughtonii Nk3	ANTP	KKRSRAAFSHAQVFELERRFRHQRYLSGPERADLAQALKLTEQQVKIWFQNRRYKTKRRQ	+	id=Lachesis_group12&start=35653121&stop=35653300	>lcl|Lachesis_group12:35653121-35653300
>Anadara broughtonii Nk5-a	ANTP	KKKTRTVFSRSQVFQLESTFDMKRYLSSSERAGLAASLQLTETQVKIWFQNRRNKWKRQL	+	id=Lachesis_group12&start=39734070&stop=39734249	>lcl|Lachesis_group12:39734070-39734249
>Anadara broughtonii Tlx-a	ANTP	RKKPRTSFTRLQIIELEKRFEQQKYLASSERSTLAKSLKMSDSQVKTWFQNRRTKWR	+	id=Lachesis_group12&start=39930120&stop=39930290	>lcl|Lachesis_group12:39930120-39930290
>Anadara broughtonii Tlx-b	ANTP	RKKPRTSFSRLQIMELEKRFHRQKYLASAERSALAKALKMTDAQVKTWFQNRRTKWR	+	id=Lachesis_group12&start=39988620&stop=39988790	>lcl|Lachesis_group12:39988620-39988790
>Anadara broughtonii Nk1-b	ANTP	PRRTRTAFTYEQLVALENKFKSNKYLSVCERLNLALSLSLNENQVKIWFQNRRTKWKKQN	-	id=Lachesis_group12&stop=40203826&start=40203647	>lcl|Lachesis_group12:40203647-40203826
>Anadara broughtonii Nk1-a	ANTP	PRRARTAFTYEQLVALENKFKTTRYLSVCERLNLALSLNLTETQVKIWFQNRRTKWKKQN	-	id=Lachesis_group12&stop=40262817&start=40262638	>lcl|Lachesis_group12:40262638-40262817
>Anadara broughtonii Nk2.1	ANTP	RRKRRVLFSQAQVYELERRFKQQKYLSAPEREHLASMINLTPTQVKIWFQNHRYKTKRAQ	-	id=Lachesis_group2&stop=13049064&start=13048885	>lcl|Lachesis_group2:13048885-13049064
>Anadara broughtonii Hlx	ANTP	RSWSRAVFSNLQRKGLEKRFEVQKYVTKPDRRQLAAMLGLTDAQVKVWFQNRRMKWRHAQ	-	id=Lachesis_group2&stop=39489642&start=39489499&stop=39486637&start=39486590	>lcl|Lachesis_group2:39486590-39489642
>Anadara broughtonii Msxlx	ANTP	GRNPRVPFTQHQVAALEQKFRRTHYLSSMDVAELSAALNLTETRVKIWFQNRRARERRDR	+	id=Lachesis_group2&start=43104369&stop=43104503&start=43114966&stop=43115013	>lcl|Lachesis_group2:43104369-43115013
>Anadara broughtonii Nk2.2	ANTP	KRKRRVLFSKAQTYELERRFRQQRYLSAPEREHLASIIRLTPGQVKIWFQNHRYKLKRAR	+	id=Lachesis_group2&start=43236356&stop=43236535	>lcl|Lachesis_group2:43236356-43236535
>Anadara broughtonii Nk2.1	ANTP	RRKRRVLFSQAQVYELERRFKQQKYLSAPEREHLASMINLTPTQVKIWFQNHRYKTKRAQ	+	id=Contig00735_ERROPOS4244092&start=75004&stop=75183	>lcl|Contig00735_ERROPOS4244092:75004-75183

## Sheet: Sinonovacula constricta
>Sinonovacula constricta Cdx	ANTP	KDKYRVVYSDFQRLELEKEFHYSRYITIRRKAELAQNLSLSERQVKIWFQNRRAKERKQN	-	id=CM017558.1&stop=27174208&start=27174071&stop=27173737&start=27173687	>lcl|CM017558.1:27173687-27174208
>Sinonovacula constricta Gsx	ANTP	SKRIRTAFTSTQLLELEREFLSNMYLSRLRRIEIATYLNLSEKQVKIWFQNRRVKYKKDG	+	id=CM017558.1&start=45199296&stop=45199475	>lcl|CM017558.1:45199296-45199475
>Sinonovacula constricta Xlox	ANTP	NKRTRTAYTRGQLLELEKEFHFNKYISRPRRIELAAMLNLTERHIKIWFQNRRMKWKKDE	+	id=CM017558.1&start=45276200&stop=45276379	>lcl|CM017558.1:45276200-45276379
>Sinonovacula constricta Barh1-b1	ANTP	PRKARTAFTDHQLNSLEKMFERQKYLSVQDRMELAAKLNLTDTQVKTWYQNRR	+	id=CM017572.1&start=15825721&stop=15825879	>lcl|CM017572.1:15825721-15825879
>Sinonovacula constricta Barh1-b2	ANTP	PRKARTAFTDHQLNSLEKNFERQKYLSVQDRMELAAKLNLSDTQVKTWYQNRR	-	id=CM017572.1&stop=15912416&start=15912258	>lcl|CM017572.1:15912258-15912416
>Sinonovacula constricta Dbx	ANTP	GMLRRAVFSDMQRKGLEKMFQKQKYISKPDRKKLAAKLGLKDSQVKIWFQNRRMKWRNSK	-	id=CM017568.1&stop=3691519&start=3691385&stop=3689766&start=3689716	>lcl|CM017568.1:3689716-3691519
>Sinonovacula constricta Mnx1	ANTP	TRRPRTAFTSQQLLELERQFKMNKYLSRPKRFEVATSLMLTETQVKIWFQNRRMKWKRSK	+	id=CM017560.1&start=2559455&stop=2559595&start=2560166&stop=2560249	>lcl|CM017560.1:2559455-2560249
>Sinonovacula constricta Mnx2	ANTP	TRRPRTAFTSQQLLELERQFKMNKYLSRPKRFEVATSLMLTETQVKIWFQNRRMKWKRSK	-	id=CM017560.1&stop=7804530&start=7804390&stop=7803774&start=7803691	>lcl|CM017560.1:7803691-7804530
>Sinonovacula constricta Meox-b	ANTP	PRKERTAFTKHQVRELEREFLHHNYLTRLRRYEIAVSLDLTERQVKVWFQNRRMKWKRVK	-	id=CM017560.1&stop=20027317&start=20027183&stop=20025303&start=20025241	>lcl|CM017560.1:20025241-20027317
>Sinonovacula constricta Meox-a	ANTP	PRKERTAFTKHQIRELEKEFNLHNYLTRLRRYEIAVALDLTERQVKVWFQNRRMKWKRVK	-	id=CM017560.1&stop=20043698&start=20043564&stop=20042843&start=20042793	>lcl|CM017560.1:20042793-20043698
>Sinonovacula constricta Ro	ANTP	PRRQRTTFTSDQTLKLELEYNRADYISRPRRFELAETLALTESQIKIWFQNRRAKDKRIE	+	id=CM017560.1&start=27183915&stop=27184094	>lcl|CM017560.1:27183915-27184094
>Sinonovacula constricta Evx-b	ANTP	VRRYRTAFSKEQINTLEREFNKENYVSRPKRCELAKQLNLPESTIKVWFQNRRMKDKRQR	+	id=CM017560.1&start=43229740&stop=43229901&start=43230151&stop=43230195	>lcl|CM017560.1:43229740-43230195
>Sinonovacula constricta Evx-a	ANTP	VRRYRTAFTREQISRLEKEFFKENYVSRPRRCELAQQLNLPENTIKVWFQNRRMKDKRQR	-	id=CM017560.1&stop=43309865&start=43309797&stop=43309813&start=43309724&stop=43307945&start=43307898	>lcl|CM017560.1:43307898-43309865
>Sinonovacula constricta Dlx	ANTP	MRKPRTIYSSLQLQQLNRRFQRTQYLALPERAELAASLGLTQTQVKIWFQNRRSKCKKIM	+	id=CM017560.1&start=49373939&stop=49374079&start=49389816&stop=49389866	>lcl|CM017560.1:49373939-49389866
>Sinonovacula constricta Gbx	ANTP	ARRRRTAFTSEQLLELEKEFHSKKYLSLTERSQIAHALKLSEVQIKIWFQNRRAKWKRVK	+	id=CM017560.1&start=49625047&stop=49625226	>lcl|CM017560.1:49625047-49625226
>Sinonovacula constricta NKL	ANTP	QRKNRTNFNDFQLHQLNLEFARDQYLGEERRARLARDLNLEEASIKVWFQNRRAKVKKES	-	id=CM017560.1&stop=49859761&start=49859582	>lcl|CM017560.1:49859582-49859761
>Sinonovacula constricta En	ANTP	DKRPRTAFSSDQLRKLKAEFEANKYLTESRRLQLARELNLNESQIKIWFQNKRAKIKKCS	+	id=CM017560.1&start=49920914&stop=49921093	>lcl|CM017560.1:49920914-49921093
>Sinonovacula constricta Post1/Hox9-13(15)	ANTP	LRKRRRPYSKFQIAELEREYNSSTYISKSRRWELSQLINLSERQIKIWFQNRRIKAKKIS	-	id=CM017560.1&stop=56704146&start=56703967	>lcl|CM017560.1:56703967-56704146
>Sinonovacula constricta Post2/Hox9-13(15)	ANTP	GRKKRKPYTRYQTMVLENEFLNSSYITRQKRWEISCKLQLTERQVKVWFQNRRMKRKKLN	+	id=CM017560.1&start=57006622&stop=57006801	>lcl|CM017560.1:57006622-57006801
>Sinonovacula constricta Lox2/Hox6-8	ANTP	RRRGRQTYTRFQTLELEKEFKFNRYLTRRRRIELSHMLCLTERQIKIWFQNRRMKEKKEL	+	id=CM017560.1&start=57122149&stop=57122328	>lcl|CM017560.1:57122149-57122328
>Sinonovacula constricta Lox4/Hox6-8	ANTP	RRRGRQTYSRYQTLELEKEFQFNHYLTRKRRIEVAHSLCLTERQIKIWFQNRRMKMKKER	+	id=CM017560.1&start=57265612&stop=57265791	>lcl|CM017560.1:57265612-57265791
>Sinonovacula constricta Antp	ANTP	RFQTLELEKEFHFNRYLTRRRRIEVAHALCLSERQVKIWFQNRRMKWKKEC	+	id=CM017560.1&start=57330087&stop=57330239	>lcl|CM017560.1:57330087-57330239
>Sinonovacula constricta Lox5/Hox6-8	ANTP	QKRTRQTYTRYQTLELEKEFHYNRYLTRRRRIEIAHMLGLTERQIKIWFQNRRMKWKKEN	+	id=CM017560.1&start=57402716&stop=57402895	>lcl|CM017560.1:57402716-57402895
>Sinonovacula constricta Hox5	ANTP	SKRSRTSYTRHQTLELEKEFHYNKYLTRRRRIEIAHALNLTERQIKIWFQNRRMKWKKEH	+	id=CM017560.1&start=57507707&stop=57507886	>lcl|CM017560.1:57507707-57507886
>Sinonovacula constricta Hox4	ANTP	TKRNRTAYTRHQILELEKEFHFNRYLTRRRRIEIAHTLVLSERQIKIWFQNRRMKWKKEH	+	id=CM017560.1&start=57657931&stop=57658002&start=57658896&stop=57659006	>lcl|CM017560.1:57657931-57659006
>Sinonovacula constricta Hox2	ANTP	SRRLRTAYTNTQLLELEKEFHFNKYLCRPRRIEIAASLDLTERQVKVWFQNRRMKFKRQT	+	id=CM017560.1&start=57879602&stop=57879781	>lcl|CM017560.1:57879602-57879781
>Sinonovacula constricta Hox1	ANTP	SNMGRTNFTNKQLTELEKEFHFNKYLTRARRIEIAASLGLNETQVKIWFQNRRMKQKKRM	+	id=CM017560.1&start=57976300&stop=57976479	>lcl|CM017560.1:57976300-57976479
>Sinonovacula constricta Msx1	ANTP	NRKPRTPFTTSQLLALERKFRQKQYLSIAERAEFSASLNLTETQVKIWFQNRRAKAKRLH	-	id=CM017569.1&stop=4735814&start=4735635	>lcl|CM017569.1:4735635-4735814
>Sinonovacula constricta Msx2	ANTP	NRKPRTPFTTSQLLALERKFRQKQYLSIAERAEFSASLNLTETQVKIWFQNRRAKAKRLH	-	id=CM017569.1&stop=4776141&start=4775962	>lcl|CM017569.1:4775962-4776141
>Sinonovacula constricta Nk4	ANTP	RRKPRVLFSQQQVFELERRFKQQRYLSAPEREQLANMLKLSPTQVKIWFQNRRYKCKRQK	-	id=CM017569.1&stop=6971076&start=6970897	>lcl|CM017569.1:6970897-6971076
>Sinonovacula constricta Vax	ANTP	PKRARTTFSPEQLYQLEREFQKNQYLVGKERTDLARRLRLSETQVKVWFQNRRTKYKRDR	-	id=CM017569.1&stop=10311471&start=10311337&stop=10310042&start=10309992	>lcl|CM017569.1:10309992-10311471
>Sinonovacula constricta Lbx-B	ANTP	KRKTRTAFTNQQIYELEKRFIMQKYLTPADRDEIASKLGLSCAQVITWFQNRRAKFKRDI	+	id=CM017569.1&start=11419372&stop=11419551	>lcl|CM017569.1:11419372-11419551
>Sinonovacula constricta Lbx-A	ANTP	RRKSRTAFTNQQIYELEKRFLYQKYLTPADRDEIAQHLGLTNAQVITWFQNRRAKLKRDL	+	id=CM017569.1&start=11520598&stop=11520777	>lcl|CM017569.1:11520598-11520777
>Sinonovacula constricta Nk1-b	ANTP	ARRARTAFTYEQLVALENKFKTTRYLSVCERLNLALGLHLTETQIKIWFQNRRTKWKKQN	+	id=CM017569.1&start=19735619&stop=19735798	>lcl|CM017569.1:19735619-19735798
>Sinonovacula constricta Nk1-a	ANTP	PRRARTAFTYEQLVALENKFKTTRYLSVCERLNLALSLNLTETQIKIWFQNRRTKWKKQN	+	id=CM017569.1&start=19770333&stop=19770512	>lcl|CM017569.1:19770333-19770512
>Sinonovacula constricta Nk7	ANTP	KKKARTTFTGRQIFELEKQFEQKKYLSSAERAEMASLLNVTETQVKIWFQNRRTKWKKHE	+	id=CM017569.1&start=21835410&stop=21835544&start=21840223&stop=21840273	>lcl|CM017569.1:21835410-21840273
>Sinonovacula constricta Emx-a	ANTP	PKRVRTAFSPTQLLRLEHAFEKNHYVVGQERKELSASLNLSETQVKVWFQNRRTKHKRLE	+	id=CM017569.1&start=33200508&stop=33200642&start=33218690&stop=33218740	>lcl|CM017569.1:33200508-33218740
>Sinonovacula constricta Emx-b	ANTP	PKRIRTAFSPSQLLQLEKSFEKSHYVVGQERKDLASELQLSETQVKVWFQNRRTKYKRTK	-	id=CM017569.1&stop=33255568&start=33255431&stop=33250654&start=33250583	>lcl|CM017569.1:33250583-33255568
>Sinonovacula constricta Emx-c	ANTP	PKRIRTAFSPSQLLKLEKAFERNHYVVGQERKDLATNLNLSETQVKVWFQNRRTKHKRVR	-	id=CM017569.1&stop=33304341&start=33304204&stop=33295979&start=33295929	>lcl|CM017569.1:33295929-33304341
>Sinonovacula constricta Nk5-b	ANTP	KKKTRTVFSRQQVFYLEAAFDAKRYLSSAERSEIAASLNLSETQVKVWFQNRRNKWKAQL	+	id=CM017569.1&start=34546409&stop=34546588	>lcl|CM017569.1:34546409-34546588
>Sinonovacula constricta Vent1-like	ANTP	RKKARTAFSGDQLKELERRYKNQKYLTASDRTQLARALKLKDQQVKTWFQNRRMKEKRQQ	-	id=CM017569.1&stop=35005883&start=35005746&stop=35002980&start=35002930	>lcl|CM017569.1:35002930-35005883
>Sinonovacula constricta Nk3	ANTP	KKRSRAAFSHAQVYELERRFRHQRYLSGPERADLAHVLKLTETQIKIWFQNRRYKTKRRQ	+	id=CM017569.1&start=36345968&stop=36346147	>lcl|CM017569.1:36345968-36346147
>Sinonovacula constricta Hhex-1	ANTP	RKGGQVRFSNDQTLDLEKKFESQKYLSPPERKRLAKTLQLTERQVKTWFQNRRAKWRRLK	+	id=CM017569.1&start=42215823&stop=42216002	>lcl|CM017569.1:42215823-42216002
>Sinonovacula constricta Hhex-2	ANTP	RKGGQVRFSNDQTLDLEKKFESQKYLSPPERKRLAKTLQLTERQVKTWFQNRRAKWRRLK	+	id=CM017569.1&start=42239967&stop=42240146	>lcl|CM017569.1:42239967-42240146
>Sinonovacula constricta Tlx	ANTP	RKKPRTSFSRLQIMELEKRFHRQKYLASAERSALAKSLKMTDAQVKTWFQNRRTKWR	-	id=CM017569.1&stop=43916273&start=43916103	>lcl|CM017569.1:43916103-43916273
>Sinonovacula constricta Noto	ANTP	GKRVRTIFTPEQLERLEAEFERQQYMVGTERYYLASSLNLTEAQVKVWFQNRRIKWRKQH	+	id=CM017569.1&start=44335283&stop=44335375&start=44336258&stop=44336347	>lcl|CM017569.1:44335283-44336347
>Sinonovacula constricta Nk5-c	ANTP	KKKSRTVFSRNQVYQLESAFDMKRYLSSAERTALAARLSLSETQIKIWFQNRRNKWKRQI	-	id=CM017569.1&stop=46585098&start=46584919	>lcl|CM017569.1:46584919-46585098
>Sinonovacula constricta Nk6-2	ANTP	KKHTRPTFSGQQIYALEKTFEQTKYLAGPERARLAYTLGMSESQVKVWFQNRRTKWRKKH	+	id=CM017569.1&start=47302975&stop=47303127&start=47311618&stop=47311662	>lcl|CM017569.1:47302975-47311662
>Sinonovacula constricta Nk6-1	ANTP	KKHTRPTFSGQQIFALEKTFEQTKYLAGPERARLAYALGMSESQVKVWFQNRRTKWRKRH	-	id=CM017569.1&stop=47374293&start=47374153&stop=47367159&start=47367115	>lcl|CM017569.1:47367115-47374293
>Sinonovacula constricta Nk5-a	ANTP	KKKTRTVFSRSQVFQLESTFDMKRYLSSSERAGLAASLQLTETQVKIWFQNRRNKWKRQL	-	id=CM017569.1&stop=53290177&start=53289998	>lcl|CM017569.1:53289998-53290177
>Sinonovacula constricta Hhex-3	ANTP	RKGGQVRFSNDQTLDLEKKFESQKYLSPPERKRLAKTLQLTERQVKTWFQNRRAKWRRLK	+	id=CM017569.1&start=55483678&stop=55483857	>lcl|CM017569.1:55483678-55483857
>Sinonovacula constricta Msxlx	ANTP	GRNPRVPFTQHQVAALEQKFYRTHYLSSVDVAELSSALNLTETRVKIWFQNRRARERRDR	+	id=CM017557.1&start=27602061&stop=27602198&start=27614224&stop=27614274	>lcl|CM017557.1:27602061-27614274
>Sinonovacula constricta Nk2.2	ANTP	KRKRRVLFSKAQTYELERRFRQQRYLSAPEREHLASIIRLTPGQVKIWFQNHRYKLKRAR	-	id=CM017557.1&stop=46068215&start=46068036	>lcl|CM017557.1:46068036-46068215
>Sinonovacula constricta Hlx	ANTP	RSWSRAVFSNLQRKGLEKRFEVQKYVTKPDRRQLAAMLGLTDAQVKVWFQNRRMKWRHAQ	-	id=CM017557.1&stop=53071453&start=53071319&stop=53070888&start=53070838	>lcl|CM017557.1:53070838-53071453

## Sheet: Chrysomallon_squamiferum
Sequence ID	Classes	Domain Sequences		Genome Location
>Chrysomallon_squamiferum Xlox	ANTP	NKRTRTAYTRGQLLELEKEFHFNKYISRPRRIELAAMLNLTERHIKIWFQNRRMKWKKDE	-	id=chr6&stop=7016950&start=7016771	>lcl|chr6:7016771-7016950
>Chrysomallon_squamiferum Gsx	ANTP	SKRIRTAFTSTQLLELEREFAANMYLSRLRRIEIATYLNLSEKQVKIWFQNRRVKHKKEG	+	id=chr6&start=7063124&stop=7063165&start=7063164&stop=7063304	>lcl|chr6:7063124-7063304
>Chrysomallon_squamiferum Cdx	ANTP	KDKYRVVYSDHQRLELEKEFHYSRYITIRRKAELANQLQLSERQVKIWFQNRRAKERKVK	-	id=chr6&stop=7073973&start=7073836&stop=7073489&start=7073439	>lcl|chr6:7073439-7073973
>Chrysomallon_squamiferum Dbx	ANTP	GMLRRAVFSDAQRKGLEKMFQKQKYISKPDRKKLASRLGLKDSQVKIWFQNRRMKWRNSK	+	id=chr9&start=7429338&stop=7429472&start=7431597&stop=7431647	>lcl|chr9:7429338-7431647
>Chrysomallon_squamiferum Barx	ANTP	CRRSRTVFSELQLMGLEKRFEQQKYLSTPDRMELADSLGLSQIQVKTWYQNRRMKWKKQV	-	id=chr12&stop=1771181&start=1771002	>lcl|chr12:1771002-1771181
>Chrysomallon_squamiferum Gbx	ANTP	TRRRRTAFTSEQLLELEKEFHSKKYLSLTERSHIAHNLKLSEVQVKIWFQNRRAKWKRVK	-	id=chr11&stop=1186315&start=1186136	>lcl|chr11:1186136-1186315
>Chrysomallon_squamiferum Evx-b	ANTP	VRRYRTAFTKEQIGRLEKEFAKENYISRPKRCELASSLNLPESTIKVWFQNRRMKDKRQR	+	id=chr11&start=3930233&stop=3930373&start=3931384&stop=3931470	>lcl|chr11:3930233-3931470
>Chrysomallon_squamiferum Evx-a	ANTP	VRRYRTAFTREQIGRLEKEFLKENYVSRPKRCELAASLNLPESTIKVWFQNRRMKDKRQR	-	id=chr11&stop=3974803&start=3974663&stop=3973135&start=3973091	>lcl|chr11:3973091-3974803
>Chrysomallon_squamiferum Hox1	ANTP	GASGRTNFTNKQLTELEKEFHFNKYLTRARRIEIAASLGLNETQVKIWFQNRRMKQKKRM	-	id=chr11&stop=10494476&start=10494297	>lcl|chr11:10494297-10494476
>Chrysomallon_squamiferum Hox2	ANTP	SRRLRTAYTNTQLLELEKEFHFNKYLCRPRRIEIAASLDLTERQVKVWFQNRRMKYKRQT	-	id=chr11&stop=10566322&start=10566143	>lcl|chr11:10566143-10566322
>Chrysomallon_squamiferum Hox3	ANTP	SKRARTAYTSAQLVELEKEFHFNRYLCRPRRIEMAALLNLTERQIKIWFQNRRMKYKKEQ	-	id=chr11&stop=10639115&start=10638936	>lcl|chr11:10638936-10639115
>Chrysomallon_squamiferum Hox4	ANTP	SKRNRTAYTRHQILELEKEFHFNRYLTRRRRIEIAHTLVLSERQIKIWFQNRRMKWKKEH	-	id=chr11&stop=10757303&start=10757124	>lcl|chr11:10757124-10757303
>Chrysomallon_squamiferum Hox5	ANTP	TKRSRTSYTRHQTLELEKEFHYNKYLTRRRRIEIAHALNLTERQIKIWFQNRRMKWKKEH	-	id=chr11&stop=10846963&start=10846784	>lcl|chr11:10846784-10846963
>Chrysomallon_squamiferum Lox5	ANTP	QKRTRQTYTRYQTLELEKEFHFNRYLTRRRRIEIAHMLGLTERQIKIWFQNRRMKWKKEN	-	id=chr11&stop=10958527&start=10958348	>lcl|chr11:10958348-10958527
>Chrysomallon_squamiferum Antp	ANTP	RKRGRQTYTRYQTLELEKEFHFNRYLTRRRRIEIAHALCLTERQIKIWFQNRRMKWKKES	-	id=chr11&stop=11037897&start=11037718	>lcl|chr11:11037718-11037897
>Chrysomallon_squamiferum Lox4	ANTP	RRRGRQTYSRYQTLELEKEFQFNHYLTRKRRIEIAHALCLTERQIKIWFQNRRMKLKKEN	-	id=chr11&stop=11122410&start=11122231	>lcl|chr11:11122231-11122410
>Chrysomallon_squamiferum Lox2	ANTP	RRRGRQTYTRFQTLELEKEFKFNRYLTRRRRIELSHMLCLTERQIKIWFQNRRMKEKKEM	-	id=chr11&stop=11229061&start=11228882	>lcl|chr11:11228882-11229061
>Chrysomallon_squamiferum Post2/Hox9-13(15)	ANTP	GRKKRKPYTRYQTMVLENEFLNSSYITRQKRWEISCKLQLTERQVKVWFQNRRMKRKKLN	-	id=chr11&stop=11351382&start=11351203	>lcl|chr11:11351203-11351382
>Chrysomallon_squamiferum Post1/Hox9-13(15)	ANTP	LRKRRRPYSKFQIAELEREYSSSTYISKSRRWELSQLINLSERQIKIWFQNRRIKAKKIQ	+	id=chr11&start=11620135&stop=11620314	>lcl|chr11:11620135-11620314
>Chrysomallon_squamiferum En-C1	ANTP	DKRPRTAFSTQQLQRLRQEFDHNPYLTEQRRHFLSRELGLNESQVKIWFQNKRAKLKKST	+	id=chr11&start=14371594&stop=14371773	>lcl|chr11:14371594-14371773
>Chrysomallon_squamiferum En-C2	ANTP	EKRPRTAFSNEQLQKLKKEFENCRYLTEQRRKDLASKLHLSESQIKIWFQNKRAKIKKTS	+	id=chr11&start=14416906&stop=14417085	>lcl|chr11:14416906-14417085
>Chrysomallon_squamiferum En-C3	ANTP	EKRPRTAFTSEQLEKLKLVFETNRYLTEVKRRQLAKDLGLNEAQIKIWFQNKRAKLKKTS	+	id=chr11&start=14453591&stop=14453770	>lcl|chr11:14453591-14453770
>Chrysomallon_squamiferum Meox-a	ANTP	PRKERTAFTKHQIRELEKEFAVHNYLTRLRRYEIAVALNLTERQVKVWFQNRRMKWKRVK	-	id=chr11&stop=14520889&start=14520746&stop=14518028&start=14517978	>lcl|chr11:14517978-14520889
>Chrysomallon_squamiferum Meox-b	ANTP	PRKERTAFTKHQIQELEKEFNSHNYLTRLRRYELAVSLDLTERQVKVWFQNRRMKWKRVK	-	id=chr11&stop=14569250&start=14569116&stop=14568712&start=14568662	>lcl|chr11:14568662-14569250
>Chrysomallon_squamiferum Mnx	ANTP	TRRPRTAFTSQQLLELERQFKMNKYLSRPKRFEVATSLMLTETQVKIWFQNRRMKWKRSK	-	id=chr11&stop=14953596&start=14953462&stop=14949671&start=14949621	>lcl|chr11:14949621-14953596
>Chrysomallon_squamiferum Dlx	ANTP	MRKPRTIYSSLQLQQLNRRFQRTQYLALPERAELAASLGLTQTQVKIWFQNRRSKYKKIM	+	id=chr11&start=15011047&stop=15011187&start=15021352&stop=15021399	>lcl|chr11:15011047-15021399
>Chrysomallon_squamiferum Abox	ANTP	DRKPRQAYSSIQLERLEREFKVXXYLSVNKRVELSKALGLTETQIKTWFQNRR	+	id=chr11&start=16616997&stop=16617062&start=16618003&stop=16618089	>lcl|chr11:16616997-16618089
>Chrysomallon_squamiferum Ro	ANTP	ARRQRTTFSSEQTIRLEMEYSQSEYVTRARRVELAQLLTLSETQIKIWYQNRRAKDKRIE	-	id=chr11&stop=17298359&start=17298180	>lcl|chr11:17298180-17298359
>Chrysomallon_squamiferum NKL-Ventx-like	ANTP	KKKARTAFTNNQIHALERRFSEQKYLAASERSDVASSLGLTDQQVKTWFQNRRMKEKRQH	+	id=chr8&start=4469299&stop=4469433&start=4469900&stop=4469950	>lcl|chr8:4469299-4469950
>Chrysomallon_squamiferum Nk5	ANTP	KKKTRTVFSRSQVFQLESTFDMKRYLSSSERAGLAASLHLTETQVKIWFQNRRNKWKRQL	+	id=chr8&start=4603070&stop=4603249	>lcl|chr8:4603070-4603249
>Chrysomallon_squamiferum Barh1-b1	ANTP	PRKARTAFTDHQLGCLEKSFERQKYLSVQDRMELAAKLNLTDTQVKTWYQNRR	+	id=chr8&start=6101143&stop=6101301	>lcl|chr8:6101143-6101301
>Chrysomallon_squamiferum Barh1-b2	ANTP	PRKARTAFTDHQLSCLEKNFERQKYLSVQDRMELAAKLNLTDTQVKTWYQNRRTKWKRQT	+	id=chr8&start=6146951&stop=6147109	>lcl|chr8:6146951-6147109
>Chrysomallon_squamiferum Lbx	ANTP	RRKSRTAFTNQQIYELEKRFLYQKYLTPADRDEIAQKLGLTNAQVITWFQNRRAKLKRDL	+	id=chr8&start=7315550&stop=7315729	>lcl|chr8:7315550-7315729
>Chrysomallon_squamiferum Nk1-b	ANTP	QRRARTAFTYEQLVALENKFKTTRYLSVCERLNLALSLSLTETQIKIWFQNRRTKWKKQN	-	id=chr8&stop=9134260&start=9134081	>lcl|chr8:9134081-9134260
>Chrysomallon_squamiferum Nk1-a	ANTP	PRRARTAFTYEQLVALENKFKTTRYLSVCERLNLALSLNLTETQVKIWFQNRRTKWKKQN	+	id=chr8&start=9191408&stop=9191587	>lcl|chr8:9191408-9191587
>Chrysomallon_squamiferum NKL-Barh/Bari-like?	ANTP	QRRRRTAFTSEQLQVLELRFIYQKYLSVSDRCHLAQSLNLSDSQVKTWYQNRR	-	id=chr8&stop=11557027&start=11556869	>lcl|chr8:11556869-11557027
>Chrysomallon_squamiferum Tlx-a	ANTP	RKKPRTSFSRLQIMELEKRFHRQKYLASAERSSLAKGLKMTDAQVKTWFQNRRTKWR	-	id=chr8&stop=14452679&start=14452500	>lcl|chr8:14452500-14452679
>Chrysomallon_squamiferum Tlx-b	ANTP	RKKPRTAFSRQQVMELEKRFSRQKYLASAERSSLAKALKMTDAQVKTWFQNRRTKWR	-	id=chr8&stop=14475776&start=14475606	>lcl|chr8:14475606-14475776
>Chrysomallon_squamiferum Nk7	ANTP	KKKARTTFTGRQIFELEKQFEQKKYLSSAERAEMATLLRVTETQVKIWFQNRRTKWKKQE	+	id=chr8&start=14508987&stop=14509205&start=14514708&stop=14514758	>lcl|chr8:14508987-14514758
>Chrysomallon_squamiferum Nk6	ANTP	KKHTRPTFSGQQIFALEKTFEQTKYLAGPERARLAYALGMSESQVKVWFQNRRTKWRKKH	-	id=chr8&stop=14604856&start=14604716&stop=14586080&start=14586036	>lcl|chr8:14586036-14604856
>Chrysomallon_squamiferum Barh1-c	ANTP	PRKARTAFTEHQLRCLEKNFDRQKYLSVQDRMELATKLGLTDTQVKTWYQNRR	-	id=chr8&stop=16977977&start=16977819	>lcl|chr8:16977819-16977977
>Chrysomallon_squamiferum Msx-c	ANTP	NRKPRTPFTTAQLLALERKFRQKQYLSIAERAEFSSSLNLTETQVKIWFQNRRAKSKRLQ	+	id=chr8&start=19021404&stop=19021583	>lcl|chr8:19021404-19021583
>Chrysomallon_squamiferum Msx-b	ANTP	NRKPRTPFTTSQLLSLEKKFREKQYLSIAERAEFSASLNLTETQVKIWFQNRRAKSKRLQ	-	id=chr8&stop=19060126&start=19059947	>lcl|chr8:19059947-19060126
>Chrysomallon_squamiferum Msx-a	ANTP	NRKPRTPFTTSQLLALERKFREKQYLSIAERAEFSSSLNLTETQVKIWFQNRRAKAKRLQ	-	id=chr8&stop=19120195&start=19120016	>lcl|chr8:19120016-19120195
>Chrysomallon_squamiferum VaxL	ANTP	PKRTRTTFSTEQLCQLECEFQRNQYLVGKERTDLSARLQLSETQVKVWFQNRRTKYKRDK	-	id=chr8&stop=20647441&start=20647307&stop=20646897&start=20646847	>lcl|chr8:20646847-20647441
>Chrysomallon_squamiferum Emx-d	ANTP	PKRNRTAFSPSQLMDLEESFERNHYVVGQERKQLAFKLQLSETQVKVWFQNRRTKDKRMR	-	id=chr8&stop=21254768&start=21254634&stop=21252063&start=21252013	>lcl|chr8:21252013-21254768
>Chrysomallon_squamiferum Emx-c	ANTP	PKRNRTAFSPSQLLQLEQAFEKNHYVVGQERKQLASKLQLSETQVKVWFQNRRTKHKRTT	-	id=chr8&stop=21296017&start=21295883&stop=21294310&start=21294260	>lcl|chr8:21294260-21296017
>Chrysomallon_squamiferum Emx-e	ANTP	PKRIRTAFSPSQLLKLDDAFDKNHYVVGQERKELATKLGLTETQVKVWFQNRRTKYKRIK	-	id=chr8&stop=21323991&start=21323842&stop=21320293&start=21320243	>lcl|chr8:21320243-21323991
>Chrysomallon_squamiferum Hhex	ANTP	RKGGQVRFSNDQTLELEKKFESQKYLSPPERKRLAKLLQLTERQVKTWFQNRRAKWRRLK	+	id=chr8&start=25980827&stop=25980961&start=25981913&stop=25981960	>lcl|chr8:25980827-25981960
>Chrysomallon_squamiferum Noto	ANTP	GKRIRTIFTPEQLERLEVEFERQQYMVGTERYYLAASLNLTEAQVKVWFQNRRIKWRKQN	-	id=chr8&stop=26181861&start=26181769&stop=26179891&start=26179796	>lcl|chr8:26179796-26181861
>Chrysomallon_squamiferum Nk3-a	ANTP	KKRSRASFSHGQVFELERRFRHQRYLSGPERTDLALSLKLTETQVKIWFQNRRYKTKRRQ	-	id=chr8&stop=28949077&start=28948898	>lcl|chr8:28948898-28949077
>Chrysomallon_squamiferum Nk3-b	ANTP	KKRSRSSFSHGQVYELERRFRHQRYLSGPERADLAAALKLTETQVKIWFQNRRYKTKRRQ	+	id=chr8&start=28971952&stop=28972131	>lcl|chr8:28971952-28972131
>Chrysomallon_squamiferum Nk4	ANTP	KRKPRVLFSQAQVYELERRFKQQRYLSAPEREQLANMLKLTSTQVKIWFQNRRYKCKRQR	-	id=chr8&stop=35316693&start=35316514	>lcl|chr8:35316514-35316693
>Chrysomallon_squamiferum Hlx	ANTP	RSWSRAVFSNLQRKGLEKRFEVQKYVTKPDRRQLAAMLGLTDAQVKVWFQNRRMKWRHAQ	+	id=chr1&start=26704263&stop=26704427&start=26707749&stop=26707799	>lcl|chr1:26704263-26707799
>Chrysomallon_squamiferum Bsx	ANTP	RRKARTVFSDQQLNGLEKRFESQRYLSTPERMELASQLSLSETQVKTWFQNRRMKQKKLQ	-	id=chr1&stop=35853863&start=35853699&stop=35849897&start=35849847	>lcl|chr1:35849847-35853863
>Chrysomallon_squamiferum Nk2.2	ANTP	KRKRRVLFSKAQTYELERRFRQQRYLSAPEREHLASIIRLSPTQVKIWFQNHRYKLKRAR	+	id=chr1&start=38802508&stop=38802687	>lcl|chr1:38802508-38802687
>Chrysomallon_squamiferum Nk2.1	ANTP	RRKRRVLFSQAQVYELERRFKQQKYLSAPEREHLSSMINLTPTQVKIWFQNHRYKCKRQQ	+	id=chr1&start=38950856&stop=38950999	>lcl|chr1:38950856-38950999
>Chrysomallon_squamiferum Msxlx	ANTP	GRNPRVPFTQNQVTVLEEKFRRTHYLSSMDVAELSSVLSLSDNRVKIWFQNRRARERRDR	+	id=chr1&start=42605917&stop=42606063&start=42610145&stop=42610195	>lcl|chr1:42605917-42610195

[truncated: 4 more sheets: Panopea generosa, Pinctada martensi, Octopus sinensis, Sheet14]
